# Supplementary material for: CO oxidation activity of non-reducible oxide-supported mass-selected few-atom Pt single-clusters
Source: Nat Commun. 2020 Apr 20;11:1888. doi: 10.1038/s41467-020-15850-4 (PMC7171196; doi:10.1038/s41467-020-15850-4)
Supplement: Supplementary file 3 — Source Data [file 41467_2020_15850_MOESM3_ESM.xlsx]

## Sheet: Figure 1
Figure 1b				Figure 1c																			Figure 1d				Figure 1e																			Figure 1f
Number of Pt atoms in the cluster	Amount of produced CO2 from sample surface (ML)	Standard deviation		Al2O3 Temperature (K)	Al2O3 Intensity	Pt7 Temperature (K)	Pt7 Intensity	Pt15 Temperature (K)	Pt15 Intensity	Pt18 Temperature (K)	Pt18 Intensity	Pt19 Temperature (K)	Pt19 Intensity	Pt24 Temperature (K)	Pt24 Intensity	Pt30 Temperature (K)	Pt30 Intensity	Pt32 Temperature (K)	Pt32 Intensity	Pt35 Temperature (K)	Pt35 Intensity		Number of Pt atoms in the cluster	Amount of unreacted CO from sample surface (ML)	Standard deviation		Al2O3 Temperature (K)	Al2O3 Intensity	Pt7 Temperature (K)	Pt7 Intensity	Pt15 Temperature (K)	Pt15 Intensity	Pt18 Temperature (K)	Pt18 Intensity	Pt19 Temperature (K)	Pt19 Intensity	Pt24 Temperature (K)	Pt24 Intensity	Pt30 Temperature (K)	Pt30 Intensity	Pt32 Temperature (K)	Pt32 Intensity	Pt35 Temperature (K)	Pt35 Intensity		Number of Pt atoms in the cluster	CO conversion	Standard deviation
7	0.00126501			85.9022	-7.23753e-06	86.0655	-3.24539e-06	97.9269	9.16563e-06	85.1101	2.24411e-06	86.2295	4.9585e-07	85.4112	-6.35853e-06	86.79	9.76714e-06	86.4789	-9.20991e-06	86.4198	-5.54309e-06		7	0.00587326			86.9727	0.000961755	86.7214	0.00140041	100.257	0.00156474	85.8603	0.000551458	85.9807	0.000808427	85.9645	0.000856382	87.3017	0.00141291	88.0192	0.00115617	86.5106	0.000792312		7	0.177215
15	0.00118925			87.417	-3.50774e-06	87.0082	-5.58692e-06	101.188	5.79131e-06	86.1795	1.67029e-07	87.2094	2.84296e-06	86.2087	-5.45433e-06	87.5305	9.031e-06	88.6463	-4.96921e-06	86.5749	-6.07624e-06		15	0.00219227			88.5859	0.000974074	87.7823	0.00141538	103.545	0.00159455	87.0426	0.000557002	86.9118	0.000818209	86.8859	0.000854294	88.1612	0.00143033	90.2557	0.00115862	86.8055	0.000801439		15	0.351691
18	0.00175565			89.0686	1.83531e-07	88.1139	-8.83779e-06	104.489	5.42069e-06	87.406	2.99295e-07	88.3495	7.71534e-07	87.1792	-6.54774e-06	88.4354	1.01221e-05	90.9092	-4.83339e-06	86.9237	-1.98328e-06		18	0.00297268			90.3321	0.000992939	89.0023	0.00142058	106.882	0.00160408	88.382	0.000563631	88.0104	0.000820672	87.9757	0.000860961	89.183	0.00143652	92.5946	0.00115432	87.2883	0.000809623		18	0.371305
19	0.0022878			90.8532	-2.17276e-06	89.3785	-4.03367e-06	107.841	-6.02045e-07	88.7892	-3.02064e-06	89.6469	1.3465e-06	88.3165	-7.18025e-06	89.5023	1.0271e-05	93.2796	3.10837e-06	87.4598	4.19888e-06		19	0.00324715			92.2062	0.00100349	90.3768	0.00141873	110.26	0.00160437	89.8686	0.000569591	89.2621	0.000830292	89.2291	0.00086606	90.3602	0.00142779	95.0307	0.0011666	87.9552	0.000813227		19	0.413337
24	0.00273286			92.761	-2.98826e-06	90.7972	-8.53564e-07	111.228	2.25702e-06	90.3182	-4.63755e-06	91.0938	1.50723e-06	89.6149	-6.49145e-06	90.7239	1.11908e-05	95.7379	2.87408e-06	88.1775	8.59026e-06		24	0.00255676			94.2031	0.00101782	91.8999	0.00142424	113.676	0.00160485	91.5049	0.000576314	90.6646	0.00082937	90.6381	0.000880872	91.689	0.00144035	97.5538	0.00117447	88.7959	0.000817158		24	0.516646
30	0.00183011	0.000180562		94.7919	-7.27053e-06	92.3617	4.2104e-06	114.658	2.17701e-06	91.9912	-5.24194e-06	92.6803	3.39421e-06	91.0671	-8.3533e-06	92.0935	9.2841e-06	98.2862	1.8659e-06	89.0678	1.14894e-05		30	0.00207534	0.00017056		96.3161	0.00102183	93.5687	0.00143997	117.136	0.00160892	93.2683	0.000586598	92.2133	0.000843409	92.1952	0.000892366	93.163	0.00144858	100.169	0.00119489	89.8109	0.000821186		30	0.468605	0.0430569
30	0.00163905			96.9414	-4.61929e-06	94.0689	2.35611e-06	118.129	3.09815e-06	93.7956	-7.2306e-10	94.4059	4.72878e-06	92.6671	-9.3547e-06	93.6091	1.08891e-05	100.928	-2.60783e-06	90.1312	8.12084e-06		30	0.00237149			98.5482	0.00103848	95.3735	0.00146637	120.63	0.00162397	95.1662	0.000602594	93.9002	0.00085968	93.8987	0.000897036	94.7768	0.00147601	102.866	0.00120616	90.9921	0.000826138		30	0.408686
30	0.00208003			99.205	-1.19764e-06	95.915	6.9977e-06	121.63	2.08315e-07	95.7317	2.15661e-06	96.2606	8.98629e-06	94.4105	-1.10937e-05	95.2632	9.52486e-06	103.646	-3.61598e-06	91.3581	-2.21168e-06		30	0.00196821			100.883	0.00105416	97.3152	0.00149223	124.153	0.00162122	97.1922	0.000629334	95.721	0.000876249	95.7337	0.000909574	96.5266	0.00149894	105.645	0.0012276	92.3316	0.000829893		30	0.513811
32	0.00161076			101.568	6.92342e-06	97.8918	4.07156e-06	125.159	-2.16469e-06	97.791	4.29099e-06	98.249	1.10341e-05	96.2805	-9.20592e-06	97.049	9.07422e-06	106.449	-4.72508e-06	92.7416	-1.04301e-05		32	0.00162057			103.327	0.00108094	99.3785	0.00152441	127.718	0.00161112	99.3357	0.000655157	97.6703	0.000893464	97.7003	0.000922269	98.406	0.00151073	108.506	0.00123567	93.822	0.000826909		32	0.498482
35	0.00135269			104.04	9.69022e-06	99.9865	6.95944e-06	128.734	-1.77736e-07	99.9681	4.83745e-06	100.356	9.99833e-06	98.2836	-6.48861e-06	98.9627	7.99547e-06	109.329	-5.43042e-06	94.2729	-9.49591e-06		35	0.00148861			105.868	0.0010901	101.561	0.00156245	131.307	0.00159652	101.603	0.000669837	99.745	0.000907498	99.7968	0.000948575	100.406	0.00151547	111.439	0.00124287	95.4569	0.000830142		35	0.476081
				106.607	1.70409e-05	102.206	5.68975e-06	132.335	1.22794e-06	102.266	2.02383e-06	102.588	5.64824e-06	100.415	-3.37198e-06	100.999	9.94316e-06	112.285	-5.93387e-06	95.9483	-1.79662e-06						108.5	0.00110162	103.864	0.00162429	134.933	0.00159455	103.972	0.000689791	101.94	0.000923448	102.016	0.000966212	102.53	0.0015292	114.443	0.00124129	97.2349	0.000839093
				109.273	1.26815e-05	104.541	1.46442e-06	135.968	4.47452e-06	104.67	-1.64123e-06	104.927	3.62276e-06	102.672	-7.47312e-07	103.154	1.04347e-05	115.307	-2.5007e-06	97.7668	-1.90881e-07						111.236	0.00108761	106.273	0.00170178	138.584	0.00158763	106.452	0.000710413	104.252	0.00095065	104.353	0.000995776	104.762	0.00156375	117.519	0.00123244	99.1478	0.000855061
				112.029	8.28373e-06	106.98	8.76917e-07	139.628	3.16724e-06	107.179	-4.1556e-06	107.373	1.59728e-06	105.039	-3.10075e-06	105.418	1.18684e-05	118.407	5.23922e-06	99.7137	5.61819e-06						114.052	0.00108845	108.787	0.0017683	142.264	0.00158592	109.031	0.000748133	106.668	0.000983792	106.796	0.0010215	107.105	0.00159236	120.657	0.00122262	101.176	0.000868392
				114.87	3.11551e-06	109.52	2.01086e-06	143.319	2.24749e-06	109.785	2.09829e-06	109.93	1.1595e-06	107.51	-3.85601e-06	107.795	8.81962e-06	121.564	5.64419e-06	101.775	-3.12039e-07						116.95	0.00108363	111.407	0.0018093	145.974	0.00157197	111.711	0.000766609	109.189	0.00102174	109.343	0.00105853	109.561	0.00161705	123.858	0.00121703	103.328	0.000875009
				117.794	1.49109e-06	112.168	3.07978e-06	147.03	2.7812e-06	112.491	3.56526e-06	112.58	1.92559e-07	110.089	-9.03661e-06	110.277	1.10528e-05	124.777	6.95764e-06	103.963	2.83581e-06						119.933	0.00109843	114.121	0.00183158	149.718	0.00158315	114.483	0.0007795	111.814	0.00103787	111.998	0.00107196	112.116	0.00162191	127.114	0.00121326	105.597	0.000883965
				120.796	2.33192e-06	114.914	3.17427e-06	150.791	8.70818e-06	115.289	5.60757e-06	115.319	3.92063e-06	112.773	-7.18001e-06	112.858	1.35715e-05	128.057	8.03555e-06	106.261	-4.66132e-06						122.987	0.00110465	116.933	0.00184512	153.494	0.00158453	117.343	0.000776003	114.53	0.00104176	114.749	0.00108348	114.76	0.00162268	130.432	0.00120849	107.982	0.000889756
				123.874	1.43939e-06	117.752	-1.01856e-06	154.567	1.24391e-05	118.176	2.01155e-06	118.156	4.97883e-06	115.552	2.45141e-06	115.535	1.52051e-05	131.388	1.38576e-05	108.687	3.02087e-07						126.122	0.00111192	119.832	0.00184323	157.274	0.00159652	120.295	0.000782604	117.338	0.00104411	117.594	0.00107226	117.506	0.00161625	133.802	0.00119584	110.485	0.000897096
				127.027	1.22953e-05	120.673	-3.55488e-06	158.353	2.09824e-05	121.149	4.2149e-06	121.07	9.6965e-06	118.423	1.52482e-05	118.299	2.00934e-05	134.768	1.10998e-05	111.212	4.25275e-08						129.33	0.00111416	122.815	0.00183723	161.075	0.001599	123.324	0.000772916	120.233	0.00104082	120.528	0.00107666	120.33	0.00161703	137.227	0.0011921	113.078	0.000903586
				130.257	1.17109e-05	123.679	-6.96817e-06	162.17	2.28078e-05	124.203	5.65881e-06	124.069	9.44315e-06	121.374	1.70128e-05	121.154	2.08134e-05	138.21	9.78887e-06	113.836	5.03084e-06						132.593	0.00111819	125.878	0.00182693	164.917	0.00158725	126.435	0.000763134	123.209	0.00103021	123.541	0.00106682	123.253	0.00161988	140.702	0.00119193	115.77	0.00090988
				133.535	1.11265e-05	126.765	-9.08228e-06	166.008	2.72493e-05	127.333	9.0359e-06	127.148	1.01103e-05	124.411	1.58579e-05	124.099	2.9699e-05	141.698	1.13042e-05	116.553	4.49773e-06						135.925	0.00111317	129.016	0.00181933	168.766	0.00157711	129.617	0.000749213	126.263	0.00101304	126.64	0.0010644	126.251	0.0016162	144.221	0.00118611	118.554	0.000903386
				136.89	1.10043e-05	129.926	-2.19951e-06	169.866	2.83642e-05	130.538	6.47539e-06	130.3	1.04782e-05	127.537	1.20906e-05	127.118	2.92769e-05	145.234	1.60832e-05	119.363	3.5418e-06						139.317	0.00111583	132.232	0.00179185	172.631	0.00156093	132.876	0.00075064	129.394	0.00101076	129.807	0.00105211	129.327	0.00160989	147.779	0.0011813	121.438	0.000903014
				140.296	1.06125e-05	133.157	1.01309e-06	173.739	2.59911e-05	133.816	8.17238e-06	133.527	1.15595e-05	130.722	1.05364e-05	130.213	3.27949e-05	148.801	2.15688e-05	122.276	4.07809e-06						142.769	0.00111187	135.509	0.00178419	176.513	0.00156994	136.204	0.000756691	132.599	0.00100745	133.055	0.00103858	132.478	0.00161457	151.389	0.00115603	124.41	0.000895353
				143.761	1.42653e-05	136.453	7.5062e-06	177.626	1.98069e-05	137.157	8.02833e-06	136.814	1.4321e-05	133.987	1.34687e-05	133.392	2.73478e-05	152.423	2.0056e-05	125.277	4.09208e-06						146.27	0.00111869	138.866	0.00179091	180.422	0.00157633	139.584	0.000756533	135.872	0.00100607	136.372	0.00103499	135.704	0.00161108	155.03	0.0011492	127.472	0.000896349
				147.273	8.90447e-06	139.831	4.87229e-06	181.537	2.42484e-05	140.555	1.34766e-05	140.171	1.25257e-05	137.323	1.39424e-05	136.629	3.04375e-05	156.081	2.51714e-05	128.357	5.44913e-06						149.821	0.00111274	142.274	0.00179308	184.334	0.00159484	143.028	0.000751332	139.205	0.000992951	139.751	0.00102623	138.993	0.00160809	158.716	0.00113793	130.61	0.000892467
				150.842	1.58314e-05	143.259	2.72571e-06	185.45	2.86254e-05	144.018	1.34476e-05	143.585	1.61156e-05	140.718	1.38016e-05	139.936	2.58469e-05	159.778	2.51726e-05	131.52	1.30957e-06						153.415	0.00111406	145.752	0.00177795	188.264	0.00158941	146.531	0.000741251	142.606	0.000984366	143.187	0.00102823	142.345	0.00159761	162.448	0.00114355	133.829	0.000893292
				154.446	1.20884e-05	146.751	8.06413e-07	189.388	3.93327e-05	147.534	1.57891e-05	147.061	1.86468e-05	144.173	1.11102e-05	143.306	2.55962e-05	163.514	2.8774e-05	134.756	1.67175e-06						157.052	0.00110712	149.282	0.0017535	192.226	0.00158505	150.086	0.000742702	146.065	0.000977598	146.693	0.00102524	145.756	0.00160201	166.209	0.00114335	137.116	0.000887496
				158.096	6.65058e-06	150.296	9.0092e-07	193.353	3.33743e-05	151.11	1.99025e-05	150.591	1.95441e-05	147.695	1.37043e-05	146.734	2.46887e-05	167.287	3.15006e-05	138.066	4.22262e-06						160.742	0.00110953	152.861	0.00174154	196.184	0.00155818	153.698	0.000744771	149.577	0.000977692	150.243	0.00102316	149.23	0.00160983	170.002	0.00114277	140.474	0.000873715
				161.801	-1.98811e-08	153.889	3.4639e-06	197.315	3.07428e-05	154.736	2.49595e-05	154.179	1.77026e-05	151.263	2.28135e-05	150.224	2.13544e-05	171.086	3.22084e-05	141.445	8.58909e-06						164.473	0.0011171	156.493	0.00173294	200.148	0.00155611	157.359	0.000750293	153.15	0.000981926	153.848	0.00101636	152.75	0.00161674	173.83	0.0011385	143.896	0.000866551
				165.546	2.7469e-06	157.539	1.10287e-05	201.283	2.59798e-05	158.41	2.61732e-05	157.803	1.96126e-05	154.886	3.01402e-05	153.762	2.4073e-05	174.923	3.60117e-05	144.879	1.09161e-05						168.249	0.00111722	160.176	0.00173001	204.135	0.00156429	161.062	0.000748201	156.764	0.000972424	157.512	0.00101166	156.332	0.00161306	177.681	0.00113379	147.373	0.000862025
				169.326	1.04442e-05	161.228	1.43387e-05	205.272	3.24883e-05	162.122	2.63514e-05	161.48	2.53427e-05	158.561	3.76819e-05	157.352	2.53925e-05	178.778	3.83009e-05	148.375	8.66678e-06						172.048	0.00111849	163.897	0.00172254	208.129	0.00156254	164.811	0.000754481	160.428	0.000969062	161.214	0.00101397	159.96	0.0016094	181.569	0.00111959	150.904	0.000866254
				173.142	1.2171e-05	164.965	1.21921e-05	209.273	3.78987e-05	165.887	3.30882e-05	165.194	3.07737e-05	162.278	4.45477e-05	160.993	3.40782e-05	182.67	4.47286e-05	151.923	1.18643e-05						175.892	0.0011104	167.667	0.00172761	212.137	0.00156935	168.601	0.00075149	164.133	0.000970766	164.969	0.00101643	163.628	0.00160652	185.473	0.00111942	154.493	0.000867943
				176.992	1.03925e-05	168.742	5.6932e-06	213.277	3.93367e-05	169.688	3.74318e-05	168.959	3.41103e-05	166.042	4.84325e-05	164.678	3.66539e-05	186.588	4.23746e-05	155.526	1.49624e-05						179.764	0.00111892	171.469	0.00171865	216.155	0.00157058	172.429	0.000759682	167.89	0.00097166	168.752	0.0010203	167.344	0.00161988	189.405	0.00110805	158.139	0.000864789
				180.873	1.39732e-07	172.552	6.95701e-06	217.298	4.0484e-05	173.526	3.88065e-05	172.759	3.53528e-05	169.84	5.13342e-05	168.409	3.64888e-05	190.53	3.96168e-05	159.186	2.0075e-05						183.667	0.00111874	175.311	0.00171793	220.182	0.00158666	176.293	0.000758236	171.67	0.000968348	172.581	0.00101437	171.101	0.00162644	193.36	0.00111242	161.83	0.000858919
				184.791	-1.79286e-06	176.407	1.49765e-05	221.327	4.06623e-05	177.389	3.7604e-05	176.592	3.78381e-05	173.679	5.43893e-05	172.177	3.53815e-05	194.488	3.25859e-05	162.891	2.12828e-05						187.605	0.00112322	179.185	0.0017051	224.208	0.00158386	180.19	0.000768845	175.496	0.000962434	176.449	0.00101545	174.898	0.00163753	197.33	0.00110149	165.567	0.000849489
				188.733	-3.91805e-06	180.287	1.87088e-05	225.359	4.05823e-05	181.299	3.85874e-05	180.459	4.34761e-05	177.554	5.67377e-05	175.988	3.59872e-05	198.464	4.24456e-05	166.638	2.18688e-05						191.569	0.00111921	183.084	0.00169913	228.248	0.00158418	184.108	0.000770476	179.357	0.000959858	180.345	0.00100945	178.738	0.0016351	201.323	0.00111219	169.344	0.000850637
				192.704	-1.2668e-06	184.198	2.92293e-05	229.401	3.83061e-05	185.226	3.94561e-05	184.354	4.87233e-05	181.462	5.91167e-05	179.835	3.86201e-05	202.463	4.61479e-05	170.43	2.15595e-05						195.544	0.00112558	187.02	0.00170403	232.296	0.00158295	188.059	0.000776992	183.246	0.000961028	184.275	0.00101824	182.606	0.00163244	205.342	0.00111401	173.162	0.000845012
				196.683	-3.04527e-06	188.142	2.77323e-05	233.451	3.80646e-05	189.184	4.17975e-05	188.296	5.18984e-05	185.402	6.26941e-05	183.716	4.27662e-05	206.494	4.88071e-05	174.255	2.44088e-05						199.546	0.00112586	190.98	0.00170149	236.351	0.00158935	192.04	0.000781154	187.166	0.000959948	188.229	0.00102024	186.511	0.0016275	209.375	0.00112275	177.023	0.000852004
				200.698	-3.59115e-06	192.114	2.67551e-05	237.501	4.05038e-05	193.173	4.2551e-05	192.252	5.24967e-05	189.363	6.51353e-05	187.63	4.50851e-05	210.521	4.8169e-05	178.133	2.72581e-05						203.583	0.00113564	194.98	0.00170494	240.409	0.00157895	196.04	0.000791234	191.121	0.000966229	192.22	0.00102816	190.443	0.00163495	213.421	0.00112639	180.914	0.000846979
				204.727	-3.13549e-06	196.114	1.54816e-05	241.571	4.1877e-05	197.179	4.54447e-05	196.24	5.44066e-05	193.361	6.99109e-05	191.57	4.63761e-05	214.582	4.77666e-05	182.03	3.20474e-05						207.629	0.00114111	198.998	0.0017037	244.49	0.00157517	200.069	0.000801315	195.102	0.00096913	196.236	0.00103314	194.413	0.00164892	217.486	0.001127	184.844	0.000844245
				208.788	-2.52577e-06	200.142	1.25879e-05	245.654	4.0828e-05	201.219	4.63823e-05	200.248	5.70757e-05	197.385	7.10302e-05	195.545	4.7924e-05	218.644	5.17044e-05	185.969	3.25589e-05						211.693	0.00113731	203.034	0.00170244	248.574	0.00156739	204.117	0.000812317	199.104	0.000967702	200.277	0.00105349	198.4	0.00166122	221.55	0.00112558	188.805	0.000831285
				212.858	-6.1532e-06	204.18	1.55082e-05	249.739	4.32993e-05	205.276	4.83325e-05	204.272	5.67996e-05	201.428	7.0705e-05	199.546	4.9215e-05	222.709	4.91822e-05	189.939	3.04339e-05						215.775	0.00113248	207.084	0.00172088	252.659	0.00156703	208.188	0.000817378	203.125	0.000974792	204.338	0.00105822	202.423	0.00168352	225.635	0.00112383	192.792	0.000822656
				216.94	6.96652e-07	208.239	1.66421e-05	253.819	4.42528e-05	209.352	4.67614e-05	208.319	5.53496e-05	205.499	6.47558e-05	203.568	5.12197e-05	226.8	5.27163e-05	193.927	2.96022e-05						219.868	0.00112427	211.167	0.00172793	256.742	0.00157365	212.281	0.000817861	207.16	0.00097424	208.417	0.00108059	206.461	0.00169225	229.739	0.00112783	196.805	0.000828799
				221.037	7.43098e-06	212.327	2.16735e-05	257.903	3.84562e-05	213.447	4.81364e-05	212.378	5.89856e-05	209.583	6.65508e-05	207.62	5.37955e-05	230.904	5.62168e-05	197.954	2.90939e-05						223.982	0.00113763	215.26	0.00174447	260.829	0.0015618	216.384	0.00083176	211.221	0.000993525	212.51	0.00107865	210.525	0.00170825	233.85	0.00112931	200.843	0.000840016
				225.159	1.01978e-05	216.424	2.05987e-05	261.998	3.94741e-05	217.557	5.2526e-05	216.468	6.45546e-05	213.678	6.83157e-05	211.686	5.56289e-05	235.021	5.65544e-05	201.999	3.48034e-05						228.116	0.00115159	219.361	0.00174024	264.923	0.00155483	220.502	0.000842487	215.303	0.000997483	216.62	0.00108711	214.605	0.00171462	237.967	0.00112841	204.897	0.000852004
				229.289	-9.79475e-07	220.534	3.03073e-05	266.087	4.01693e-05	221.679	6.08278e-05	220.571	7.24709e-05	217.799	7.59186e-05	215.772	5.48928e-05	239.138	5.89445e-05	206.055	3.55138e-05						232.251	0.00116083	223.481	0.00174804	269.021	0.0015482	224.64	0.000864763	219.397	0.00100436	220.759	0.00107251	218.704	0.00171675	242.09	0.00112164	208.972	0.000844191
				233.424	-1.02308e-05	224.65	2.946e-05	270.186	4.70654e-05	225.825	6.39518e-05	224.694	7.28157e-05	221.939	7.62082e-05	219.868	5.96387e-05	243.267	6.26133e-05	210.136	4.01788e-05						236.393	0.0011557	227.616	0.00174882	273.115	0.00154698	228.795	0.000871161	223.516	0.00100521	224.898	0.00108084	222.808	0.00171404	246.228	0.00112201	213.059	0.000836783
				237.572	-1.23174e-05	228.793	2.51047e-05	274.284	4.54997e-05	229.976	6.32095e-05	228.83	7.44721e-05	226.078	7.96939e-05	223.984	6.36417e-05	247.407	6.52053e-05	214.228	4.01928e-05						240.552	0.00115741	231.76	0.00175116	277.212	0.00154229	232.957	0.000872566	227.656	0.00100683	229.053	0.00108913	226.946	0.00170462	250.374	0.0011239	217.167	0.000830015
				241.73	-1.32485e-05	232.939	2.02624e-05	278.382	4.49676e-05	234.149	6.06949e-05	232.981	7.5116e-05	230.24	8.23185e-05	228.126	6.53895e-05	251.551	6.08325e-05	218.341	3.95104e-05						244.719	0.00117431	235.921	0.00175057	281.316	0.00153774	237.119	0.0008661	231.797	0.0010118	233.216	0.00109067	231.091	0.00169685	254.537	0.00113521	221.295	0.000836061
				245.899	-1.29084e-05	237.103	2.24356e-05	282.482	4.32405e-05	238.302	5.85948e-05	237.132	7.5829e-05	234.409	8.85699e-05	232.275	5.92003e-05	255.716	5.66952e-05	222.47	3.92757e-05						248.893	0.00118337	240.088	0.00174405	285.421	0.001538	241.276	0.000873461	235.952	0.00100462	237.398	0.00109181	235.241	0.00169554	258.689	0.00113531	225.437	0.000836608
				250.075	-1.23757e-05	241.276	2.81491e-05	286.592	4.30312e-05	242.461	6.13967e-05	241.292	7.55986e-05	238.591	9.10407e-05	236.429	5.96919e-05	259.873	5.07746e-05	226.619	3.87425e-05						253.074	0.00118882	244.263	0.00176366	289.529	0.00152327	245.45	0.000887292	240.106	0.00100913	241.576	0.00108778	239.399	0.00169257	262.86	0.00112595	229.593	0.000846955
				254.265	-1.11112e-05	245.453	2.31118e-05	290.7	4.02059e-05	246.638	6.42677e-05	245.471	7.47694e-05	242.767	8.97634e-05	240.586	5.93836e-05	264.042	5.26601e-05	230.778	4.23628e-05						257.261	0.00119156	248.445	0.00175427	293.635	0.00151968	249.631	0.00089369	244.279	0.00101569	245.761	0.00109037	243.582	0.00169697	267.035	0.00112871	233.771	0.000846032
				258.453	-5.95617e-06	249.629	2.82407e-05	294.81	4.39692e-05	250.821	6.43535e-05	249.642	7.17317e-05	246.957	8.62421e-05	244.772	6.46148e-05	268.222	4.85228e-05	234.959	4.18047e-05						261.449	0.00120572	252.632	0.00175466	297.749	0.00151471	253.822	0.000885295	248.456	0.00102646	249.966	0.00108735	247.774	0.00169974	271.215	0.00111841	237.948	0.000853245
				262.639	-3.49753e-06	253.819	2.88549e-05	298.922	4.53103e-05	255.016	6.51994e-05	253.816	6.80492e-05	251.161	8.85904e-05	248.974	6.45066e-05	272.402	5.29653e-05	239.136	4.4878e-05						265.637	0.00121065	256.822	0.00173254	301.865	0.00150635	258.025	0.000878874	252.621	0.00103159	254.167	0.00108075	251.978	0.00168167	275.394	0.00112363	242.139	0.000848049
				266.832	3.19828e-06	258.016	3.42111e-05	303.038	4.42613e-05	259.227	5.91406e-05	257.995	6.83713e-05	255.359	8.78966e-05	253.176	6.56552e-05	276.579	5.09814e-05	243.333	4.5265e-05						269.836	0.00120943	261.015	0.00173806	305.993	0.00149226	262.227	0.000876524	256.809	0.0010199	258.375	0.00108268	256.186	0.00167064	279.576	0.00110627	246.341	0.0008476
				271.032	3.26871e-06	262.207	3.08629e-05	307.169	4.39873e-05	263.427	6.06999e-05	262.188	7.07187e-05	259.569	8.98146e-05	257.386	6.36344e-05	280.762	4.95022e-05	247.533	4.82387e-05						274.034	0.00121353	265.211	0.001729	310.125	0.00146203	266.433	0.000876181	260.998	0.0010147	262.577	0.00107503	260.396	0.00165111	283.75	0.00109789	250.55	0.000843893
				275.234	3.87844e-06	266.401	3.19319e-05	311.302	4.34549e-05	267.63	6.1407e-05	266.374	7.29277e-05	263.774	9.08114e-05	261.594	6.4154e-05	284.94	5.01764e-05	251.748	4.8004e-05						278.238	0.00121709	269.414	0.00172205	314.269	0.00144175	270.638	0.000873465	265.179	0.0010092	266.795	0.00107887	264.611	0.00163735	287.929	0.00109449	254.762	0.000840861
				279.434	3.21699e-06	270.607	3.04673e-05	315.449	4.33422e-05	271.836	6.73158e-05	270.563	6.92682e-05	267.997	9.71238e-05	265.814	6.60734e-05	289.113	5.34414e-05	255.961	4.84905e-05						282.439	0.00122752	273.618	0.0017139	318.402	0.00142172	274.855	0.00087671	269.374	0.0010135	271.012	0.00106886	268.824	0.00162388	292.11	0.00108423	258.982	0.000837154
				283.632	3.24891e-06	274.812	2.91976e-05	319.583	4.02583e-05	276.053	6.47552e-05	274.76	7.52055e-05	272.204	0.000101163	270.02	6.38238e-05	293.304	6.25608e-05	260.179	4.50722e-05						286.638	0.00122257	277.824	0.00171108	322.536	0.00143425	279.066	0.000882141	273.56	0.00100045	275.228	0.00106464	273.036	0.00160312	296.292	0.00109176	263.202	0.000830064
				287.831	7.38553e-07	279.022	3.04289e-05	323.713	3.74975e-05	280.268	6.21716e-05	278.955	8.23166e-05	276.427	9.82865e-05	274.245	6.2631e-05	297.486	6.70034e-05	264.404	4.6877e-05						290.837	0.00122969	282.044	0.00170611	326.671	0.00145377	283.277	0.000882069	277.762	0.00100068	279.454	0.00105616	277.259	0.00158907	300.478	0.00108705	267.43	0.000826709
				292.037	-4.62156e-07	283.242	3.62397e-05	327.848	3.71912e-05	284.482	5.97492e-05	283.157	8.81386e-05	280.653	9.59327e-05	278.464	6.54069e-05	301.672	6.50867e-05	268.632	4.92038e-05						295.043	0.00123198	286.25	0.00169042	330.805	0.0014578	287.499	0.000870542	281.957	0.000989933	283.673	0.00104839	281.476	0.00157671	304.664	0.00108742	271.656	0.000826909
				296.24	-1.04652e-06	287.448	3.7601e-05	331.986	3.8855e-05	288.697	6.31724e-05	287.352	8.68039e-05	284.869	9.27802e-05	282.682	7.12659e-05	305.855	5.91998e-05	272.862	5.47145e-05						299.241	0.00123389	290.459	0.00167924	334.951	0.00145053	291.72	0.000862047	286.16	0.000988004	287.889	0.00104814	285.703	0.00158122	308.85	0.00107888	275.884	0.000829517
				300.438	-1.70795e-06	291.66	3.62988e-05	336.131	3.88715e-05	292.917	6.39487e-05	291.546	8.48704e-05	289.084	9.73416e-05	286.909	7.08724e-05	310.04	5.85617e-05	277.09	5.6345e-05						303.442	0.00121742	294.663	0.0016516	339.089	0.00143274	295.932	0.000860253	290.354	0.000978795	292.1	0.00103554	289.926	0.00158605	313.024	0.00106468	280.119	0.000824546
				304.638	-2.12265e-07	295.856	2.88256e-05	340.27	4.07937e-05	297.133	6.44719e-05	295.743	8.38804e-05	293.298	9.87064e-05	291.136	6.89368e-05	314.218	5.90677e-05	281.322	5.58616e-05						307.641	0.00121762	298.862	0.0016303	343.238	0.00141769	300.139	0.000857723	294.547	0.000980937	296.327	0.00103754	294.16	0.0015738	317.205	0.00106855	284.352	0.000824097
				308.837	-1.0663e-06	300.051	2.88553e-05	344.411	3.66439e-05	301.332	6.49265e-05	299.93	8.55604e-05	297.521	9.87191e-05	295.367	6.62881e-05	318.399	6.30056e-05	285.555	5.76166e-05						311.835	0.0012158	303.058	0.00162884	347.379	0.00140112	304.348	0.000855997	298.739	0.000976079	300.534	0.00102405	298.398	0.00155122	321.389	0.00106243	288.58	0.000815864
				313.031	-1.48409e-07	304.257	3.00216e-05	348.556	2.84893e-05	305.543	6.68075e-05	304.119	8.65495e-05	301.728	9.40303e-05	299.6	6.39814e-05	322.582	5.70514e-05	289.783	5.49196e-05						316.031	0.00121485	307.256	0.00162692	351.52	0.00140403	308.546	0.000852843	302.929	0.0009689	304.746	0.00102546	302.62	0.00154294	325.571	0.00105243	292.811	0.000814623
				317.229	-1.00244e-06	308.451	3.67095e-05	352.701	2.41134e-05	309.748	6.23139e-05	308.306	8.74243e-05	305.939	9.48425e-05	303.826	6.11326e-05	326.761	5.23421e-05	294.014	5.27451e-05						320.228	0.00120791	311.451	0.00163907	355.665	0.00139818	312.753	0.000854547	307.116	0.000961006	308.948	0.0010144	306.845	0.00154453	329.752	0.00103023	297.041	0.000813876
				321.422	-5.46815e-07	312.645	3.88177e-05	356.842	2.3484e-05	313.954	5.88329e-05	312.496	7.92079e-05	310.141	9.41486e-05	308.05	5.6856e-05	330.938	4.80366e-05	298.243	5.12665e-05						324.415	0.00121446	315.643	0.00162289	359.816	0.0014008	316.953	0.00085747	311.3	0.000955231	313.151	0.00101142	311.068	0.00154279	333.935	0.00103073	301.261	0.000804373
				325.608	3.91487e-06	316.836	4.42389e-05	360.986	2.47279e-05	318.153	5.72618e-05	316.68	7.43745e-05	314.346	9.79413e-05	312.272	5.52347e-05	335.12	4.31591e-05	302.459	5.32207e-05						328.607	0.00121657	319.839	0.00162634	363.956	0.00138193	321.152	0.000854226	315.489	0.000940872	317.354	0.000997653	315.292	0.00152926	338.109	0.00103672	305.472	0.000795769
				329.799	-3.21784e-06	321.034	4.1605e-05	365.126	2.25483e-05	322.348	5.67725e-05	320.857	7.11524e-05	318.548	9.66634e-05	316.499	5.46128e-05	339.289	3.9762e-05	306.672	5.47272e-05						332.792	0.00121107	324.02	0.00161467	368.092	0.00139082	325.338	0.000852405	319.67	0.000936267	321.55	0.000998142	319.521	0.0015105	342.273	0.00104399	309.687	0.000785373
				333.983	-9.1328e-07	325.211	4.21868e-05	369.265	1.84954e-05	326.532	5.82627e-05	325.036	7.54328e-05	322.746	0.000100302	320.728	5.55326e-05	343.461	3.44471e-05	310.89	5.1831e-05						336.974	0.00119557	328.201	0.00162422	372.231	0.00139185	329.522	0.000849206	323.847	0.000935368	325.742	0.000989139	323.747	0.00149677	346.446	0.00104359	313.902	0.000782165
				338.164	-1.45916e-06	329.391	4.10796e-05	373.404	1.78661e-05	330.716	5.20891e-05	329.201	7.44432e-05	326.934	9.01743e-05	324.945	5.52533e-05	347.629	3.15211e-05	315.101	5.05516e-05						341.156	0.00118867	332.378	0.00162286	376.359	0.00139256	333.707	0.000847159	328.013	0.000933529	329.937	0.000984162	327.955	0.00148409	350.62	0.00103224	318.114	0.00077965
				342.342	1.11507e-06	333.567	4.54939e-05	377.535	1.38779e-05	334.895	5.35788e-05	333.366	7.01394e-05	331.131	8.66223e-05	329.156	5.35179e-05	351.81	3.34739e-05	319.312	4.99192e-05						345.324	0.0011834	336.558	0.00161143	380.493	0.0013737	337.88	0.000851208	332.179	0.000917421	334.124	0.000975003	332.164	0.00148786	354.789	0.00102848	322.322	0.000773409
				346.52	-7.78968e-07	337.746	4.78944e-05	381.67	1.33132e-05	339.07	4.67149e-05	337.526	6.53751e-05	335.31	8.12264e-05	333.364	5.39237e-05	355.978	3.41817e-05	323.522	4.73961e-05						349.51	0.00118103	340.727	0.00160113	384.634	0.00136117	342.055	0.000847322	336.34	0.000904277	338.303	0.000972082	336.368	0.00147638	358.962	0.00101465	326.526	0.000776568
				350.697	-1.20929e-06	341.917	5.1107e-05	385.803	1.37174e-05	343.248	4.55125e-05	341.695	5.95061e-05	339.495	8.77542e-05	337.56	4.98186e-05	360.146	3.09529e-05	327.725	4.30576e-05						353.678	0.00117867	344.895	0.00158729	388.767	0.00137053	346.226	0.000842442	340.508	0.000896315	342.482	0.000972113	340.565	0.0014701	363.125	0.00101885	330.726	0.00077627
				354.868	3.52199e-06	346.083	5.04869e-05	389.94	1.64469e-05	347.411	4.32741e-05	345.867	5.90453e-05	343.672	8.42637e-05	341.76	4.62273e-05	364.309	2.97428e-05	331.923	4.20519e-05						357.842	0.00117907	349.058	0.00159551	392.907	0.00137073	350.392	0.000835998	344.674	0.00089993	346.663	0.00095736	344.758	0.00145734	367.282	0.00101455	334.928	0.000778531
				359.031	-1.80031e-06	350.241	4.67163e-05	394.083	1.1748e-05	351.572	4.17723e-05	350.031	5.49714e-05	347.845	7.90217e-05	345.951	4.11799e-05	368.468	2.68168e-05	336.117	3.90564e-05						362.01	0.00117849	353.21	0.0016035	397.046	0.00137076	354.543	0.000825823	348.842	0.000894359	350.818	0.000953463	348.943	0.00145734	371.44	0.0010167	339.111	0.000776441
				363.201	-5.6974e-06	354.392	3.64823e-05	398.218	9.47146e-06	355.729	4.14441e-05	354.193	5.15184e-05	352.006	6.90469e-05	350.139	3.49906e-05	372.618	2.71545e-05	340.306	3.74537e-05						366.163	0.00117404	357.36	0.00160948	401.174	0.00135439	358.693	0.000829347	353.002	0.000897811	354.983	0.00094504	353.131	0.00145668	375.595	0.00101189	343.3	0.000753564
				367.35	-1.02108e-05	358.541	3.50178e-05	402.349	5.54784e-06	359.87	3.92751e-05	358.339	4.85494e-05	356.169	6.58334e-05	354.329	2.85156e-05	376.776	1.723e-05	344.49	3.28168e-05						370.316	0.00115819	361.51	0.00160828	405.308	0.00135997	362.831	0.000826469	357.157	0.000892036	359.135	0.000956534	357.318	0.00144872	379.747	0.00100503	347.484	0.000744881
				371.498	-7.21282e-06	362.693	3.20917e-05	406.483	6.72714e-06	364.014	3.86938e-05	362.481	4.6685e-05	360.317	6.04683e-05	358.507	2.28402e-05	380.928	1.26554e-05	348.68	3.08659e-05						374.458	0.00115025	365.655	0.00159278	409.449	0.00135642	366.975	0.000837539	361.303	0.000899998	363.284	0.000950174	361.493	0.00144681	383.889	0.00100159	351.66	0.000742767
				375.643	-4.29193e-06	366.833	3.69607e-05	410.62	3.57857e-06	368.149	3.48677e-05	366.617	4.49355e-05	364.467	5.30752e-05	362.687	2.57014e-05	385.066	6.53294e-06	352.85	2.79699e-05						378.607	0.00114211	369.792	0.00159824	413.589	0.00135717	371.11	0.000832637	365.445	0.000887825	367.445	0.000944485	365.67	0.00143684	388.026	0.00100344	355.83	0.000754457
				379.791	1.09421e-06	370.969	3.46192e-05	414.763	-2.21843e-06	372.28	2.82109e-05	370.748	4.12068e-05	368.624	4.29773e-05	366.86	2.69068e-05	389.212	1.07736e-05	357.019	2.5646e-05						382.756	0.00113459	373.924	0.00160068	417.721	0.00135707	375.23	0.00083082	369.571	0.000884992	371.584	0.000937202	369.842	0.00143161	392.177	0.00101525	359.995	0.00074513
				383.932	6.71146e-06	375.104	3.86437e-05	418.895	-7.80793e-07	376.402	2.61109e-05	374.878	3.78463e-05	372.765	4.18532e-05	371.03	2.40864e-05	393.355	9.09252e-06	361.183	2.17551e-05						386.895	0.00113656	378.052	0.00160484	421.849	0.00136104	379.35	0.000824535	373.706	0.000874247	375.718	0.00092356	374.013	0.00142165	396.318	0.00100963	364.162	0.000733166
				388.073	1.08102e-06	379.227	3.38988e-05	423.023	-2.4741e-07	380.524	2.19166e-05	379.007	3.48769e-05	376.895	4.28497e-05	375.196	1.76401e-05	397.496	1.02378e-05	365.352	1.92074e-05						391.026	0.00113104	382.176	0.00159561	425.977	0.00137306	383.468	0.000831259	377.832	0.000882647	379.852	0.000927675	378.168	0.00141968	400.449	0.00101253	368.324	0.000729387
				392.203	-2.08417e-06	383.353	3.24018e-05	427.147	2.15922e-06	384.633	2.61683e-05	383.117	2.80877e-05	381.027	3.87754e-05	379.35	1.51051e-05	401.626	4.28359e-06	369.502	1.80524e-05						395.157	0.00114072	386.296	0.00161175	430.107	0.00137606	387.581	0.000838529	381.95	0.000880415	383.977	0.000922546	382.315	0.00141611	404.578	0.00100038	372.46	0.000732693
				396.337	-7.98426e-06	387.471	3.05475e-05	431.278	1.69134e-06	388.749	2.41372e-05	387.222	2.5671e-05	385.144	2.9846e-05	383.499	1.12855e-05	405.762	5.15962e-06	373.639	1.83649e-05						399.281	0.00113303	390.418	0.00161656	434.234	0.00138171	391.68	0.000839681	386.049	0.000873877	388.106	0.000932991	386.467	0.00140912	408.712	0.00100492	376.593	0.000738064
				400.457	-1.14961e-05	391.586	2.61598e-05	435.408	-1.65311e-07	392.843	2.53513e-05	391.322	2.40367e-05	389.275	2.29443e-05	387.647	1.23766e-05	409.894	2.90655e-06	377.772	1.75581e-05						403.41	0.00113907	394.53	0.00163803	438.353	0.0013726	395.789	0.000834891	390.161	0.000870953	392.23	0.000936894	390.604	0.00140323	412.846	0.000998164	380.726	0.000737717
				404.587	-1.1079e-05	395.7	2.49876e-05	439.523	4.40533e-06	396.951	1.7935e-05	395.424	2.8616e-05	393.398	1.93309e-05	391.786	1.16119e-05	414.021	6.13784e-06	381.903	1.55327e-05						407.534	0.0011272	398.637	0.00163345	442.475	0.00137573	399.889	0.000834042	394.255	0.000867872	396.347	0.00093868	394.747	0.00139864	416.978	0.00100809	384.857	0.000736897
				408.711	-1.29731e-05	399.806	2.17367e-05	443.645	3.80836e-06	401.061	1.21296e-05	399.516	2.59921e-05	397.517	2.02042e-05	395.924	1.43304e-05	418.155	2.7408e-06	386.029	1.28854e-05						411.656	0.00112427	402.741	0.00165083	446.604	0.00138739	404	0.000831579	398.351	0.000879516	400.466	0.000945836	398.874	0.0014074	421.103	0.00100442	388.976	0.000729162
				412.829	-4.15873e-06	403.912	2.46569e-05	447.781	6.92536e-06	405.171	7.54386e-06	403.602	2.47721e-05	401.632	2.31057e-05	400.053	1.368e-05	422.284	2.60742e-06	390.15	1.02382e-05						415.775	0.00112173	406.841	0.00167837	450.736	0.0014163	408.107	0.000831001	402.435	0.000878341	404.576	0.000940768	403.004	0.00140092	425.23	0.00100193	393.09	0.00073302
				416.947	-3.70309e-06	408.012	2.56284e-05	451.913	2.09738e-06	409.269	6.80153e-06	407.689	1.91794e-05	405.74	2.36718e-05	404.178	7.3192e-06	426.406	-2.4383e-06	394.263	7.9889e-06						419.888	0.00111478	410.938	0.00171195	454.864	0.00143752	412.207	0.000832429	406.523	0.000888882	408.685	0.000941383	407.129	0.00140052	429.348	0.000988334	397.206	0.000732619
				421.055	2.18384e-06	412.104	2.65025e-05	456.037	1.17739e-06	413.368	9.90236e-06	411.764	1.96165e-05	409.845	1.85219e-05	408.301	1.06944e-05	430.523	7.59341e-07	398.374	7.87853e-06						424.001	0.00111673	415.036	0.00174807	458.988	0.00143477	416.303	0.000846563	410.599	0.000889804	412.79	0.000925768	411.246	0.00139432	433.474	0.000993856	401.308	0.000737717
				425.175	5.60546e-06	416.201	2.6532e-05	460.165	-2.94007e-06	417.463	1.25889e-05	415.842	1.98002e-05	413.96	9.03866e-06	412.417	1.03865e-05	434.649	3.68781e-06	402.475	8.61385e-06						428.108	0.00110911	419.133	0.00175418	463.119	0.00143678	420.396	0.000860529	414.682	0.000888675	416.9	0.00092817	415.358	0.00139718	437.591	0.00101054	405.405	0.000730109
				429.281	7.40928e-06	420.301	2.27289e-05	464.292	1.59811e-06	421.555	1.22838e-05	419.916	2.09505e-05	418.065	1.07108e-05	416.532	1.44469e-05	438.765	5.87606e-06	406.574	5.29507e-06						432.22	0.00110553	423.221	0.00177415	467.249	0.00145283	424.475	0.000877857	418.757	0.000888928	420.999	0.000928351	419.476	0.00140392	441.702	0.00103174	409.505	0.000720533
				433.389	1.01375e-05	424.385	2.14592e-05	468.422	2.58159e-07	425.633	6.4785e-06	423.98	1.92934e-05	422.167	1.70541e-05	420.649	1.06559e-05	442.879	7.29046e-06	410.673	3.31938e-06						436.319	0.00109273	427.306	0.00178743	471.368	0.00147056	428.548	0.000884509	422.826	0.000890816	425.099	0.000944949	423.587	0.00140666	445.822	0.00104274	413.601	0.000718717
				437.488	-1.4249e-06	428.472	2.31128e-05	472.541	-9.84762e-07	429.705	1.98505e-06	428.041	1.5657e-05	426.263	2.00478e-05	424.755	4.69486e-06	446.992	7.25802e-06	414.767	2.68673e-06						440.423	0.00109137	431.389	0.00182472	475.484	0.0014819	432.624	0.000893071	426.887	0.000900228	429.193	0.000945963	427.69	0.00140983	449.94	0.00105142	417.689	0.000729509
				441.591	-2.47152e-06	432.548	2.24278e-05	476.661	-3.26119e-06	433.778	-2.2553e-06	432.095	1.33786e-05	430.359	2.27034e-05	428.853	1.36056e-06	451.109	7.46109e-06	418.858	6.33197e-06						444.529	0.00109102	435.462	0.00186334	479.596	0.00150114	436.688	0.000901218	430.942	0.000907779	433.284	0.000951152	431.782	0.00140207	454.046	0.00106054	421.784	0.000748187
				445.693	-5.71372e-06	436.624	2.45036e-05	480.762	1.72942e-06	437.841	-9.49285e-07	436.149	1.38617e-05	434.447	1.52487e-05	432.951	-1.34562e-06	455.218	9.34653e-06	422.945	9.5295e-06						448.629	0.00109047	439.548	0.00190609	483.694	0.00153912	440.756	0.000910815	434.994	0.000910264	437.373	0.000949155	435.885	0.00139712	458.164	0.00106296	425.876	0.000753935
				449.789	-5.20186e-07	440.705	1.8362e-05	484.86	5.91266e-06	441.912	-4.26912e-06	440.211	1.42295e-05	438.542	1.79349e-05	437.045	3.40003e-06	459.339	1.03571e-05	427.043	9.56837e-06						452.725	0.00108544	443.621	0.00193652	487.795	0.00157242	444.826	0.00092559	439.057	0.000922251	441.467	0.000965047	439.969	0.0014062	462.277	0.00106727	429.971	0.000763237
				453.887	1.70733e-06	444.781	1.90412e-05	488.957	1.03543e-05	445.977	-3.51553e-06	444.264	1.42522e-05	442.629	1.58581e-05	441.136	2.14996e-06	463.445	1.47324e-05	431.14	6.19978e-06						456.818	0.00108796	447.692	0.0019726	491.893	0.00160304	448.889	0.000935115	443.11	0.000927407	445.549	0.000958223	444.06	0.00142616	466.386	0.00107952	434.056	0.000764404
				457.977	1.39257e-06	448.852	1.48484e-05	493.062	4.23465e-06	450.044	-3.52142e-06	448.311	1.30323e-05	446.714	1.50411e-05	445.223	4.12617e-06	467.553	1.28158e-05	435.217	6.41274e-06						460.904	0.0010939	451.773	0.00200687	495.99	0.00161609	452.948	0.000951526	447.161	0.000941839	449.636	0.000971775	448.152	0.00144854	470.5	0.00110832	438.131	0.000766421
				462.062	8.55063e-06	452.929	1.44232e-05	497.159	4.44535e-06	454.105	5.92151e-07	452.355	1.35843e-05	450.804	1.2749e-05	449.317	2.8761e-06	471.66	1.063e-05	439.288	7.64546e-06						464.988	0.00109298	455.841	0.00205318	500.083	0.00163983	457.008	0.000969776	451.206	0.00094361	453.722	0.000976047	452.233	0.0014524	474.609	0.00113854	442.196	0.000765225
				466.15	5.46249e-06	457.001	1.50049e-05	501.252	2.1369e-06	458.162	-1.1857e-06	456.401	1.31238e-05	454.886	1.09794e-05	453.39	6.65101e-06	475.772	9.4873e-06	443.356	9.00255e-06						469.082	0.0010835	459.919	0.00209135	504.191	0.00163805	461.064	0.000990118	455.249	0.000960617	457.799	0.00100736	456.311	0.00145671	478.717	0.00116495	446.262	0.000768208
				470.24	7.53595e-06	461.078	1.15915e-05	505.356	8.22555e-06	462.22	-2.31921e-06	460.442	1.00628e-05	458.963	1.02241e-05	457.471	5.28674e-06	479.88	5.41735e-06	447.418	6.40507e-06						473.175	0.00107434	463.99	0.00212737	508.284	0.00165465	465.121	0.00100929	459.286	0.0009779	461.879	0.00103216	460.38	0.00146162	482.824	0.00119375	450.34	0.000774874
				474.333	2.2907e-06	465.148	1.53888e-05	509.45	8.04876e-06	466.281	-5.31686e-06	464.481	9.71742e-06	463.039	9.03848e-06	461.542	4.20798e-06	483.99	6.32703e-06	451.498	1.74323e-06						477.253	0.00106573	468.059	0.00215491	512.381	0.00166919	469.182	0.0010291	463.333	0.00100365	465.955	0.00104873	464.459	0.00146862	486.923	0.00121363	454.412	0.000775894
				478.411	2.86191e-06	469.218	1.13584e-05	513.543	5.90178e-06	470.337	-1.77862e-06	468.525	8.91155e-06	467.111	8.22177e-06	465.614	3.35762e-06	488.089	2.25705e-06	455.573	3.22462e-06						481.342	0.00106227	472.128	0.00219213	516.477	0.00167216	473.241	0.00105764	467.374	0.00104052	470.023	0.00106516	468.533	0.00148104	491.025	0.00124485	458.485	0.000792834
				482.503	-2.96116e-06	473.291	1.29794e-05	517.657	-2.82561e-07	474.396	-1.4163e-06	472.565	9.18745e-06	471.186	7.743e-06	469.69	-5.7624e-07	492.195	5.52199e-06	459.643	1.97016e-06						485.433	0.0010557	476.197	0.0022212	520.595	0.00166602	477.299	0.00110038	471.418	0.00107019	474.098	0.00108428	472.607	0.00149871	495.126	0.00126296	462.554	0.000815517
				486.594	-3.50704e-06	477.356	1.30089e-05	521.767	-8.14864e-07	478.458	3.06541e-06	476.604	5.06775e-06	475.26	1.06139e-05	473.757	1.34286e-06	496.292	1.73451e-07	463.711	2.50645e-06						489.524	0.00105209	480.263	0.00225378	524.702	0.00163372	481.354	0.00114231	475.454	0.00111303	478.183	0.00110954	476.669	0.00152915	499.217	0.00129815	466.62	0.000836456
				490.685	-3.97588e-06	481.418	1.64164e-05	525.863	-5.70711e-06	482.52	5.72903e-06	480.666	7.02307e-06	479.352	7.12299e-06	477.822	-3.79015e-06	500.386	5.45718e-06	467.777	3.16711e-06						493.615	0.00105777	484.329	0.00228515	528.801	0.0016211	485.419	0.00118569	479.516	0.0011485	482.267	0.00114491	480.735	0.00155913	503.317	0.00132709	470.693	0.0008574
				494.776	-1.94094e-06	485.491	1.57964e-05	529.974	-8.46791e-06	486.574	8.87604e-06	484.725	5.87163e-06	483.433	8.21133e-06	481.888	-2.84178e-06	504.485	3.13677e-06	471.849	5.32002e-06						497.707	0.00106175	488.405	0.0023242	532.918	0.00159852	489.48	0.00123114	483.571	0.00119338	486.342	0.00117924	484.793	0.00159867	507.409	0.00136037	474.74	0.00087016
				498.868	-2.94904e-06	489.564	1.37797e-05	534.08	-1.55565e-05	490.635	5.02682e-06	488.793	7.36651e-06	487.501	3.95287e-06	485.945	-4.00621e-06	508.578	3.97916e-06	475.896	5.15995e-06						501.801	0.0010783	492.478	0.00236525	537.021	0.0015805	493.527	0.00128338	487.643	0.00123641	490.42	0.00122401	488.853	0.00162796	511.512	0.00138879	478.79	0.000888414
				502.959	-7.19281e-06	493.637	7.41067e-06	538.19	-1.86725e-05	494.686	-9.16477e-07	492.843	1.08321e-06	491.583	3.65829e-06	490.004	-2.71524e-06	512.681	2.66818e-06	479.945	2.63708e-06						505.883	0.00107862	496.552	0.00236967	541.124	0.00154275	497.578	0.00133825	491.693	0.00129088	494.499	0.00126731	492.914	0.00166305	515.611	0.00139993	482.849	0.000911917
				507.044	-1.51344e-05	497.712	1.09481e-05	542.289	-1.56844e-05	498.734	-3.92911e-07	496.908	-1.61029e-06	495.662	5.45349e-06	494.065	-2.13803e-06	516.776	6.7407e-06	484.004	7.35969e-07						509.968	0.00108231	500.627	0.00238948	545.223	0.00150828	501.637	0.00136941	495.754	0.00134605	498.575	0.00132036	496.978	0.00167655	519.706	0.00140827	486.904	0.000939946
				511.133	-1.68359e-05	501.783	6.1706e-06	546.392	-1.17273e-05	502.796	3.49044e-06	500.965	-5.52425e-07	499.742	7.67893e-06	498.128	-6.61435e-06	520.878	7.71767e-06	488.063	5.02786e-06						514.068	0.00106807	504.696	0.00239647	549.322	0.00146219	505.696	0.0014115	499.815	0.00139744	502.652	0.00137497	501.036	0.00170496	523.805	0.00139774	490.959	0.000973299
				515.226	-1.56869e-05	505.856	9.708e-06	550.484	-9.19119e-06	506.848	8.57063e-06	505.027	-7.60391e-07	503.819	1.08878e-05	502.186	-7.43614e-06	524.97	4.65709e-06	492.115	7.82746e-06						518.168	0.00106628	508.773	0.00240159	553.418	0.0014164	509.752	0.00144192	503.873	0.00144455	506.736	0.00143105	505.09	0.00172421	527.897	0.00139038	495.017	0.000996308
				519.333	-7.52735e-06	509.934	4.63819e-06	554.586	-9.07749e-06	510.908	4.44529e-06	509.089	9.41793e-07	507.897	1.25602e-05	506.244	-3.804e-06	529.062	-1.66719e-06	496.166	1.01048e-05						522.259	0.00105055	512.852	0.0023812	557.52	0.001357	513.806	0.00148931	507.935	0.00150571	510.815	0.00148525	509.144	0.00175824	531.988	0.00136571	499.065	0.00102384
				523.424	-8.15026e-06	514.012	1.04167e-05	558.681	-1.11599e-05	514.966	1.86192e-06	513.155	-2.09691e-06	511.986	1.35869e-05	510.293	-2.59868e-06	533.154	5.46704e-06	500.221	8.07933e-06						526.354	0.00105899	516.935	0.00236031	561.618	0.00131528	517.871	0.00152164	512.008	0.00155913	514.909	0.00152947	513.196	0.00178117	536.091	0.00131821	503.117	0.00105177
				527.512	-8.54205e-06	518.096	8.4324e-06	562.783	-9.10831e-06	519.028	-5.41012e-08	517.218	-9.01028e-07	516.074	1.22782e-05	514.345	-1.47902e-06	537.259	5.13178e-06	504.276	1.07297e-05						530.439	0.00105638	521.017	0.00234112	565.716	0.00126996	521.93	0.00154063	516.064	0.00159289	518.994	0.00154577	517.251	0.00177428	540.197	0.0012527	507.169	0.00106968
				531.602	-5.04336e-06	522.178	9.6962e-06	566.877	-1.33869e-05	523.094	1.45885e-06	521.286	-3.5255e-06	520.159	8.14243e-06	518.404	-8.44689e-07	541.358	7.79106e-06	508.321	6.31664e-06						534.533	0.0010666	525.093	0.00229457	569.814	0.00124787	526.005	0.00154263	520.135	0.00159519	523.081	0.00154859	521.302	0.00175093	544.292	0.0011922	511.218	0.00107963
				535.699	-2.73879e-06	526.255	4.33411e-06	570.979	-1.34347e-05	527.166	1.86711e-06	525.348	-1.98435e-06	524.243	3.33062e-06	522.451	-2.67488e-07	545.454	4.52862e-06	512.374	9.58883e-06						538.624	0.00105063	529.174	0.00222056	573.908	0.00121693	530.078	0.00152714	524.197	0.00160762	527.165	0.00152263	525.35	0.0017332	548.385	0.00114005	515.274	0.00108445
				539.791	6.15265e-06	530.34	5.50043e-06	575.079	-1.63569e-05	531.239	7.8907e-06	529.414	-1.11067e-06	528.335	3.01011e-07	526.502	-1.75659e-07	549.546	1.09227e-05	516.434	2.73829e-06						542.72	0.0010517	533.265	0.00215082	578.012	0.00120521	534.155	0.00150183	528.259	0.00159936	531.262	0.0015178	529.4	0.00170473	552.484	0.00110136	519.342	0.00108985
				543.883	8.45722e-06	534.428	4.03588e-06	579.18	-1.07204e-05	535.314	1.19581e-05	533.489	9.59555e-07	532.429	-1.89888e-06	530.546	-2.7391e-06	553.646	9.6117e-06	520.506	4.39377e-06						546.807	0.00105013	537.347	0.00206536	582.108	0.00118218	538.224	0.00145375	532.327	0.0015829	535.354	0.00147263	533.451	0.0016691	556.584	0.00107181	523.415	0.00108363
				547.971	1.14552e-05	538.514	6.98858e-06	583.276	-5.34219e-06	539.383	1.50591e-05	537.552	1.30392e-07	536.521	6.71856e-06	534.596	-2.33321e-06	557.746	6.38286e-06	524.568	1.87087e-06						550.902	0.00105884	541.441	0.00199505	586.211	0.0011681	542.292	0.00137875	536.392	0.00151992	539.447	0.00143993	537.501	0.00159141	560.681	0.00104217	527.478	0.00106732
				552.073	6.63359e-06	542.609	5.1018e-06	587.372	1.84462e-06	543.451	1.20154e-05	541.623	-3.36851e-06	540.618	4.91815e-06	538.65	-1.78457e-06	561.847	1.06797e-06	528.635	6.312e-06						555.009	0.00105685	545.538	0.00188861	590.31	0.00114503	546.361	0.00130996	540.463	0.0014529	543.543	0.00135219	541.559	0.00153069	564.782	0.00102313	531.549	0.00102138
				556.18	5.27881e-06	546.706	3.79963e-06	591.474	6.02773e-06	547.524	1.24007e-05	545.696	-1.85044e-06	544.711	1.26138e-05	542.711	-1.01153e-05	565.947	2.41506e-06	532.707	6.82337e-06						559.113	0.00105627	549.637	0.00180991	594.409	0.00114917	550.428	0.00123369	544.535	0.00138257	547.651	0.00127152	545.62	0.0014552	568.872	0.000998467	535.615	0.000980814
				560.282	4.30923e-06	550.802	5.713e-06	595.572	6.20605e-06	551.589	9.28812e-06	549.77	-1.82825e-06	548.813	6.29596e-06	546.769	-1.05088e-05	570.038	5.47808e-06	536.773	5.86738e-06						563.219	0.00105503	553.727	0.00171682	598.506	0.00114985	554.505	0.0011629	548.613	0.00130396	551.74	0.00117866	549.668	0.00139513	572.977	0.000988069	539.682	0.00093353
				564.388	2.76186e-06	554.894	9.86749e-06	599.666	7.67628e-06	555.662	6.38258e-06	553.846	3.07281e-06	552.902	7.38467e-06	550.824	-1.20729e-05	574.143	6.21955e-06	540.84	3.59322e-06						567.324	0.0010496	557.828	0.00165106	602.596	0.00114749	558.573	0.0010865	552.685	0.00121333	555.842	0.00110733	553.722	0.00134099	577.076	0.00097962	543.754	0.000894757
				568.496	-4.71754e-06	558.994	1.50289e-05	603.76	3.33306e-06	559.741	3.15479e-06	557.921	4.10767e-06	557.005	-5.00332e-07	554.879	-6.69916e-06	578.249	7.09558e-06	544.913	5.84565e-06						571.436	0.00105314	561.933	0.00157148	606.689	0.00113195	562.657	0.00102632	556.756	0.00112261	559.953	0.00105048	557.778	0.00130359	581.174	0.000976998	547.825	0.000841881
				572.606	-3.22186e-06	563.101	1.45061e-05	607.856	2.44557e-06	563.816	1.76817e-06	562.012	4.91209e-06	561.116	-4.56952e-07	558.931	-3.72367e-06	582.344	6.15474e-06	548.987	5.85962e-06						575.533	0.00104995	566.035	0.00151259	610.788	0.00112766	566.733	0.000973296	560.846	0.00104657	564.062	0.000993532	561.83	0.00127467	585.274	0.000974137	551.904	0.000800818
				576.71	3.05022e-06	567.207	1.33664e-05	611.954	2.07477e-06	567.892	6.87138e-06	566.091	5.69378e-06	565.226	4.04246e-06	562.987	-2.05703e-07	586.44	5.34846e-06	553.064	4.75439e-06						579.655	0.00105483	570.142	0.00145705	614.872	0.00113787	570.804	0.00092423	564.924	0.000987335	568.17	0.000953921	565.884	0.00124318	589.384	0.000975181	555.981	0.00077463
				580.826	6.08666e-06	571.314	1.18044e-05	616.042	-2.78518e-06	571.967	8.68369e-06	570.165	3.43783e-06	569.342	9.89393e-06	567.037	1.77048e-06	590.55	4.17208e-06	557.142	2.13201e-06						583.769	0.00104779	574.255	0.00141678	618.976	0.0011379	574.881	0.000879791	569.001	0.000937004	572.281	0.000916308	569.938	0.00121514	593.484	0.000965926	560.057	0.000753564
				584.936	1.11104e-06	575.428	1.03399e-05	620.145	-3.51133e-06	576.045	7.61932e-06	574.251	4.24247e-06	573.457	1.26724e-05	571.091	9.48675e-07	594.65	4.27423e-06	561.218	1.62371e-06						587.884	0.0010513	578.371	0.00136621	623.068	0.00113644	578.97	0.000856318	573.087	0.000900066	576.393	0.000912066	573.992	0.00120349	597.58	0.000966468	564.135	0.000728493
				589.055	2.7608e-06	579.541	9.10269e-06	624.241	-8.75897e-06	580.135	3.10275e-06	578.336	4.26474e-06	577.566	1.44985e-05	575.146	-3.92738e-06	598.747	1.17999e-06	565.296	-1.77901e-07						592	0.00104908	582.485	0.00133119	627.163	0.00113241	583.062	0.000845365	577.171	0.000868861	580.512	0.000901278	578.051	0.00119195	601.688	0.000949609	568.211	0.000713467
				593.175	3.02384e-06	583.656	7.37828e-06	628.328	-5.99684e-06	584.231	1.0486e-06	582.431	3.20521e-06	581.685	1.39888e-05	579.216	-4.29234e-06	602.855	-2.41894e-06	569.377	2.47247e-06						596.121	0.00105473	586.598	0.0012992	631.25	0.00113073	587.166	0.000853304	581.265	0.0008464	584.635	0.000892861	582.118	0.00120041	605.792	0.000946953	572.3	0.000700659
				597.297	8.75663e-06	587.767	4.32231e-06	632.414	-5.14023e-06	588.329	2.53854e-06	586.527	5.66672e-06	585.809	1.22805e-05	583.272	-3.94355e-06	606.959	-3.59532e-06	573.462	2.7849e-06						600.244	0.00105135	590.71	0.00128156	635.331	0.0011212	591.266	0.000848862	585.361	0.000825041	588.758	0.000881982	586.182	0.00118553	609.897	0.000942243	576.38	0.0007023
				601.416	1.2387e-06	591.883	5.58612e-06	636.489	-4.50959e-06	592.429	9.90687e-07	590.619	7.82925e-06	589.936	1.42291e-05	587.337	1.00196e-06	611.064	-5.32267e-07	577.547	2.50043e-06						604.36	0.00105453	594.825	0.00125561	639.405	0.00110489	595.364	0.000841037	589.452	0.000812295	592.879	0.000875925	590.237	0.00118385	613.995	0.000939145	580.466	0.000696781
				605.533	-1.54618e-07	595.998	2.01046e-06	640.565	-7.13881e-07	596.528	3.07903e-06	594.723	1.05438e-05	594.057	9.44798e-06	591.395	-1.10465e-06	615.165	2.90091e-06	581.633	1.34548e-06						608.471	0.00104759	598.934	0.00125097	643.49	0.00110951	599.471	0.000827599	593.549	0.000803389	596.998	0.000878966	594.303	0.00117348	618.1	0.00093935	584.557	0.000704043
				609.648	1.26401e-06	600.108	-6.13355e-09	644.654	1.11154e-06	600.639	1.04781e-06	598.823	8.95506e-06	598.17	6.849e-06	595.461	1.18563e-06	619.27	2.8012e-06	585.725	-5.30762e-07						612.594	0.00105025	603.06	0.0012393	647.571	0.00110954	603.581	0.000826053	597.655	0.000802856	601.122	0.000869288	598.359	0.00117154	622.201	0.00093935	588.65	0.000697377
				613.767	3.76119e-06	604.238	-4.13406e-06	648.738	-4.36214e-06	604.749	2.33057e-06	602.914	1.1509e-05	602.302	2.28272e-06	599.515	6.41664e-06	623.372	-2.009e-06	589.819	1.64704e-06						616.71	0.00104888	607.188	0.00123499	651.65	0.0011172	607.696	0.000825687	601.749	0.000804677	605.249	0.000877306	602.42	0.00117597	626.303	0.000946649	592.753	0.000694516
				617.895	7.37542e-06	608.359	1.67693e-06	652.813	-6.9936e-06	608.865	-5.56912e-06	607.021	1.09788e-05	606.426	3.18684e-06	603.583	9.22087e-06	627.47	-7.76134e-06	593.922	-2.81585e-06						620.842	0.00104326	611.314	0.00122729	655.731	0.00110337	611.809	0.000829876	605.849	0.000807252	609.377	0.000872485	606.489	0.00116931	630.404	0.000956307	596.843	0.000685487
				622.012	6.17476e-06	612.489	3.88261e-06	656.886	-8.4624e-06	612.975	-3.2737e-06	611.12	8.9299e-06	610.554	3.4455e-06	607.648	5.25843e-06	631.567	-1.12593e-05	598.012	-3.84644e-06						624.963	0.00103418	615.438	0.00121163	659.799	0.00110483	615.925	0.000831534	609.947	0.000806403	613.506	0.000869843	610.555	0.00118733	634.512	0.000962729	600.949	0.000683797
				626.138	2.20064e-06	616.614	4.95155e-06	660.961	3.27833e-06	617.095	-3.39479e-06	615.217	6.35176e-06	614.684	-1.06456e-07	611.715	1.43877e-06	635.672	-8.2636e-06	602.119	-2.41479e-06						629.086	0.00102601	619.568	0.00120608	663.873	0.00111044	620.038	0.000836617	614.05	0.00080783	617.637	0.00085961	614.619	0.00117825	638.61	0.000964182	605.046	0.000677879
				630.26	-2.00459e-06	620.744	9.10607e-06	665.034	3.1337e-06	621.209	-2.27306e-06	619.327	8.99749e-06	618.815	4.60815e-06	615.778	-2.35235e-06	639.773	-3.75374e-06	606.213	-1.23183e-06						633.205	0.00103686	623.699	0.00119361	667.944	0.00110334	624.164	0.000835836	618.156	0.00080493	621.763	0.000857088	618.687	0.00117936	642.711	0.000956743	609.146	0.000677903
				634.384	-4.63053e-06	624.876	7.60906e-06	669.105	1.53571e-06	625.332	-3.54485e-06	623.435	1.13211e-05	622.941	2.93098e-06	619.843	2.47896e-06	643.877	-8.58894e-07	610.313	4.48544e-07						637.329	0.00104269	627.835	0.00120248	672.017	0.0011005	628.277	0.000835167	622.263	0.000805734	625.896	0.000860225	622.752	0.00116343	646.818	0.000957047	613.25	0.000674372
				638.5	-1.36295e-06	629.012	5.78723e-06	673.177	2.60654e-07	629.449	-4.81653e-06	627.548	7.7762e-06	627.075	6.17052e-06	623.912	-1.14084e-06	647.981	-3.34749e-06	614.418	-3.93971e-06						641.456	0.00104938	631.973	0.00120163	676.087	0.00109504	632.396	0.000828105	626.372	0.000794731	630.03	0.000848297	626.825	0.00117346	650.911	0.000949781	617.346	0.000677478
				642.631	-3.44961e-06	633.143	3.02355e-06	677.246	3.50718e-06	633.571	1.4832e-06	631.652	3.08083e-06	631.213	1.32781e-06	627.982	4.7183e-06	652.074	-1.12561e-06	618.518	-3.82622e-06						645.577	0.00103661	636.105	0.00119345	680.155	0.00110111	636.509	0.000829758	630.483	0.000795748	634.166	0.000848635	630.888	0.00116869	655.01	0.000951155	621.464	0.000675964
				646.752	3.95767e-07	637.275	3.50786e-06	681.31	4.52527e-06	637.677	2.72019e-06	635.775	1.21573e-06	635.348	2.96937e-06	632.052	5.20984e-06	656.172	-2.40294e-06	622.633	-8.52541e-07						649.701	0.00103654	640.245	0.00119188	684.207	0.0011067	640.619	0.000824354	634.599	0.000793005	638.305	0.000848882	634.962	0.00116657	659.108	0.000947085	625.569	0.000675193
				650.876	5.04737e-07	641.419	6.07078e-06	685.365	-5.93011e-07	641.792	2.76036e-06	639.885	2.48473e-07	639.484	2.82854e-06	636.123	7.07183e-06	660.274	-1.56052e-06	626.742	2.4196e-06						653.825	0.00103281	644.385	0.00118416	688.274	0.00110112	644.727	0.000825064	638.716	0.000800971	642.448	0.00085853	639.037	0.00115889	663.206	0.000949034	629.683	0.000672082
				655	-7.73009e-07	645.56	2.36514e-06	689.434	2.45967e-06	645.904	3.09976e-06	644.004	3.03229e-06	643.624	5.05389e-06	640.198	5.7647e-06	664.371	-1.0812e-05	630.853	2.73204e-06						657.942	0.00103754	648.523	0.00118139	692.351	0.00110586	648.843	0.000821684	642.83	0.000790547	646.578	0.000855211	643.109	0.00116041	667.299	0.000941536	633.798	0.000664225
				659.117	-9.06132e-06	649.694	-5.93411e-07	693.5	-3.24017e-06	650.02	5.30321e-06	648.12	1.28251e-06	647.761	3.31505e-06	644.267	-2.49898e-08	668.471	-5.09093e-06	634.968	-7.00361e-06						662.066	0.00103306	652.661	0.00117295	696.398	0.00110254	652.96	0.000824951	646.946	0.000792409	650.718	0.000848671	647.171	0.00115596	671.401	0.000941166	637.914	0.000668151
				663.24	-1.11865e-05	653.836	-4.59137e-06	697.547	2.62254e-06	654.133	7.43763e-06	652.234	3.95142e-06	651.901	5.4482e-06	648.329	-3.44495e-06	672.57	-2.44643e-07	639.088	-6.86527e-06						666.189	0.00102858	656.796	0.00118074	700.449	0.00110015	657.077	0.000825778	651.063	0.000788772	654.858	0.000850638	651.244	0.00115356	675.492	0.000940057	642.035	0.000670266
				667.359	-2.68024e-06	657.967	-9.56362e-06	701.604	5.31998e-06	658.251	5.91288e-06	656.355	1.53338e-07	656.038	9.36382e-06	652.405	-6.77921e-06	676.66	8.87472e-06	643.201	-5.85639e-06						670.311	0.00103532	660.935	0.00117646	704.497	0.0010964	661.206	0.000828796	655.181	0.000790407	659.002	0.000851217	655.313	0.00115024	679.589	0.00094544	646.145	0.000678201
				671.488	-3.34167e-06	662.109	-8.88453e-06	705.648	6.17663e-06	662.376	2.98425e-06	660.477	2.31577e-06	660.177	1.11282e-05	656.471	-4.17492e-06	680.76	2.98786e-06	647.316	-1.31581e-06						674.432	0.00103194	665.073	0.00117948	708.542	0.00108425	665.324	0.000820441	659.307	0.000790475	663.13	0.000859887	659.382	0.00115218	683.694	0.000936423	650.264	0.000679544
				675.609	-3.19419e-06	666.244	-7.19845e-06	709.699	1.41345e-06	666.501	3.09339e-06	664.6	-1.2752e-06	664.309	6.47003e-06	660.54	-1.65624e-06	684.854	1.03762e-06	651.434	-4.88332e-06						678.552	0.00103649	669.211	0.00116249	712.584	0.00108978	669.442	0.000814572	663.426	0.000788451	667.269	0.000857824	663.448	0.00114293	687.784	0.000942005	654.379	0.000684368
				679.729	-7.82314e-06	670.386	-2.94657e-06	713.733	-6.6116e-06	670.615	1.91389e-06	668.72	6.57185e-07	668.441	2.4462e-07	664.61	1.37633e-06	688.95	-4.17794e-09	655.546	-9.14724e-06						682.674	0.0010346	673.352	0.00117519	716.619	0.00110089	673.556	0.000815191	667.549	0.000793489	671.403	0.000854077	667.528	0.00114544	691.872	0.000949411	658.487	0.000678924
				683.844	-4.51704e-06	674.523	-1.26056e-06	717.77	-1.39489e-06	674.726	3.45003e-06	672.832	-9.08316e-07	672.585	-3.06177e-06	668.686	-4.73309e-07	693.038	6.38984e-06	659.658	-8.46169e-06						686.799	0.00104144	677.489	0.00117113	720.654	0.0011045	677.667	0.000821404	671.658	0.00079043	675.543	0.000849377	671.597	0.00114819	695.954	0.000955766	662.603	0.000680242
				687.971	-2.71324e-06	678.659	-4.77129e-06	721.797	-1.86239e-06	678.84	2.33957e-06	676.962	-4.72047e-07	676.721	-4.36932e-07	672.751	2.10245e-06	697.12	7.33313e-06	663.774	-8.39796e-06						690.914	0.00103749	681.621	0.00116879	724.683	0.00111458	681.788	0.000830933	675.784	0.000794225	679.678	0.000846704	675.669	0.00116557	700.045	0.000956136	666.718	0.00066987
				692.083	-2.29612e-06	682.791	-1.09779e-05	725.828	-2.20078e-06	682.957	5.80878e-06	681.088	1.96649e-06	680.852	-1.31531e-06	676.827	2.42271e-06	701.21	6.1568e-06	667.892	-5.10096e-06						695.028	0.00103213	685.755	0.0011586	728.711	0.0011089	685.897	0.000827644	679.914	0.000795906	683.807	0.00084572	679.737	0.00116512	704.127	0.000952099	670.837	0.000678972
				696.196	-4.53771e-07	686.932	-1.01363e-05	729.855	-3.66958e-06	687.07	6.10216e-06	685.207	2.44902e-06	684.988	4.84349e-06	680.898	3.02847e-06	705.285	4.34114e-06	672.011	-4.71393e-06						699.133	0.00102537	689.892	0.00116318	732.735	0.00111897	690.016	0.000833418	684.037	0.00078776	687.942	0.000841817	683.808	0.00116855	708.207	0.000960344	674.948	0.000677678
				700.304	-3.27227e-06	691.065	-4.55274e-06	733.878	-1.71489e-06	691.189	3.979e-06	689.325	2.49428e-06	689.115	1.35301e-06	684.969	9.78979e-07	709.367	-6.37283e-07	676.118	-4.4512e-06						703.246	0.00102639	694.023	0.00116515	736.755	0.00111271	694.13	0.000830382	688.148	0.000782974	692.074	0.000845195	687.882	0.00115447	712.28	0.00095681	679.065	0.000683323
				704.412	-1.19882e-06	695.195	1.81038e-06	737.898	5.66569e-06	695.306	4.87061e-06	693.443	-2.98372e-06	693.246	1.15053e-06	689.042	-7.5644e-07	713.44	1.31543e-06	680.239	-3.74083e-06						707.353	0.0010234	698.152	0.00117519	740.769	0.00110893	698.247	0.000830359	692.266	0.000780214	696.207	0.000847929	691.958	0.00115162	716.355	0.000955092	683.182	0.000682356
				708.519	-3.78623e-06	699.324	2.19723e-06	741.91	9.65517e-06	699.422	6.72883e-06	697.556	-2.20193e-06	697.372	-2.18639e-06	693.115	2.53312e-06	717.513	2.93169e-06	684.348	-5.84091e-06						711.467	0.00102997	702.272	0.00117503	744.782	0.00111436	702.365	0.000832406	696.382	0.000784701	700.324	0.000856533	696.023	0.00114847	720.426	0.000945401	687.29	0.000675466
				712.633	-4.94844e-06	703.443	2.58414e-06	745.921	9.21985e-06	703.547	8.90911e-06	701.664	-8.44719e-07	701.491	-2.14283e-06	697.175	-9.72504e-07	721.581	4.44699e-06	688.459	-2.39466e-06						715.572	0.0010241	706.396	0.00118062	748.787	0.00111513	706.481	0.000835628	700.494	0.00078058	704.448	0.000859791	700.09	0.00115056	724.488	0.000940929	691.4	0.000673972
				716.737	-8.69144e-06	707.567	1.11961e-06	749.926	4.03695e-06	707.656	7.36132e-06	705.777	4.35559e-06	705.614	-1.01954e-07	701.242	-5.27019e-08	725.645	4.91928e-06	692.569	-6.06164e-06						719.674	0.00101832	710.521	0.0011788	752.788	0.00112007	710.592	0.000837449	704.601	0.000778325	708.562	0.000866832	704.152	0.00114633	728.547	0.000948129	695.506	0.000679344
				720.834	-1.46686e-05	711.687	1.74778e-07	753.926	3.37561e-06	711.766	5.19215e-06	709.896	3.31906e-06	709.731	2.76873e-06	705.3	-4.52904e-06	729.706	-2.7845e-06	696.678	1.95074e-07						723.766	0.00101337	714.636	0.00117536	756.789	0.00111632	714.708	0.000833351	708.724	0.000785645	712.676	0.000863357	708.205	0.00113788	732.606	0.000938306	699.613	0.000682479
				724.931	-1.76797e-05	715.802	5.07633e-06	757.928	4.52282e-06	715.877	5.96869e-06	714.013	4.03156e-06	713.84	3.33472e-06	709.357	-4.29445e-06	733.764	2.60016e-06	700.781	-9.35009e-07						727.857	0.00102427	718.752	0.00117182	760.788	0.00111248	718.818	0.000833098	712.838	0.000794551	716.782	0.000856997	712.264	0.00113477	736.668	0.00094655	703.714	0.000680491
				729.018	-1.40654e-05	719.919	3.93659e-06	761.923	6.12223e-06	719.986	2.46467e-06	718.121	2.44286e-06	717.945	2.1183e-06	713.418	-7.91424e-06	737.819	1.45211e-07	704.878	1.83973e-06						731.948	0.00103465	722.864	0.00116018	764.774	0.00110331	722.917	0.000830911	716.954	0.000786033	720.888	0.0008585	716.324	0.00113805	740.72	0.000935346	707.813	0.000673449
				733.112	-8.6793e-06	724.03	5.36278e-06	765.914	1.58521e-06	724.089	5.48643e-07	722.234	5.54843e-07	722.05	1.94662e-06	717.475	-9.30708e-06	741.869	5.26068e-06	708.987	-1.13088e-06						736.039	0.00103856	726.979	0.00115557	768.761	0.00110964	727.032	0.000829162	721.063	0.000784814	724.979	0.000857058	720.379	0.00114428	744.772	0.000944833	711.917	0.000678128
				737.198	-5.68136e-06	728.144	-2.01312e-06	769.897	9.23887e-07	728.199	-1.94284e-06	726.337	1.49764e-06	726.139	1.86742e-06	721.529	-7.33086e-06	745.92	3.57959e-06	713.083	5.24633e-07						740.115	0.00103069	731.083	0.00115437	772.758	0.00111726	731.132	0.000831439	725.178	0.000780281	729.079	0.000870856	724.439	0.00114633	748.819	0.000946887	716.014	0.000673449
				741.28	-7.96062e-06	732.25	-4.77685e-06	773.9	1.68337e-06	732.298	2.86105e-06	730.433	1.15176e-06	730.242	-6.70703e-07	725.595	-7.69585e-06	749.97	-8.60513e-07	717.179	-1.35161e-06						744.188	0.00103569	735.186	0.00115801	776.757	0.00111672	735.23	0.000832822	729.272	0.000788614	733.171	0.000867749	728.492	0.00115621	752.86	0.000955832	720.112	0.000675837
				745.348	-5.19381e-06	736.352	-7.18333e-06	777.898	4.21916e-06	736.395	3.91373e-06	734.531	1.19702e-06	734.329	-3.73092e-06	729.644	-3.74963e-06	754.006	-2.17149e-06	721.28	-2.78018e-06						748.259	0.00103846	739.285	0.00116824	780.752	0.00111022	739.327	0.000833581	733.373	0.000784723	737.258	0.000874145	732.54	0.0011547	756.903	0.000958428	724.207	0.000666066
				749.417	-2.04182e-06	740.453	-3.80839e-06	781.888	3.07311e-06	740.49	5.97899e-06	738.628	-4.32707e-06	738.411	-4.64002e-06	733.694	1.22445e-06	758.052	-4.05446e-06	725.37	-5.72591e-06						752.325	0.00104864	743.382	0.00117013	784.743	0.00109847	743.416	0.000828909	737.465	0.000787439	741.333	0.000868395	736.582	0.00115824	760.942	0.000950448	728.298	0.000669846
				753.483	-2.66474e-06	744.546	4.01628e-06	785.88	-1.94866e-06	744.575	2.93529e-06	742.726	-6.3992e-06	742.488	-2.66043e-06	737.735	5.39907e-06	762.093	-2.33725e-06	729.46	-3.37401e-06						756.387	0.0010404	747.471	0.00117126	788.732	0.00110576	747.502	0.000828841	741.563	0.000794826	745.402	0.000865384	740.62	0.00114976	764.98	0.000945507	732.385	0.00066987
				757.546	6.35377e-08	748.637	1.02819e-05	789.868	-1.89978e-06	748.667	1.61749e-06	746.816	-6.49206e-06	746.555	-6.91911e-06	741.77	5.34813e-06	766.13	-3.91739e-06	733.546	-1.29569e-06						760.443	0.00103241	751.555	0.00116694	792.723	0.00109527	751.583	0.000834593	745.658	0.000797334	749.462	0.000861052	744.659	0.00115724	769.014	0.000937427	736.462	0.000676785
				761.598	5.19192e-07	752.712	9.62943e-06	793.858	2.21848e-06	752.743	4.8393e-07	750.906	-6.14775e-06	750.617	-2.78826e-06	745.808	1.95673e-06	770.159	-5.66576e-06	737.615	-2.82371e-06						764.498	0.00102773	755.626	0.00116444	796.696	0.00109737	755.67	0.000840277	749.746	0.000803895	753.523	0.000854354	748.695	0.00115692	773.036	0.000945137	740.531	0.000686507
				765.648	7.05211e-07	756.789	1.05181e-06	797.83	9.53431e-06	756.825	2.93792e-07	754.986	-2.78855e-06	754.68	-8.39482e-07	749.85	4.47541e-06	774.18	-5.50311e-07	741.686	-4.84918e-06						768.548	0.00103286	759.703	0.00117736	800.668	0.00110257	759.738	0.000843847	753.827	0.000798116	757.581	0.000867966	752.735	0.00116298	777.054	0.000945335	744.603	0.000688573
				769.703	-7.54457e-06	760.857	-2.03671e-06	801.798	1.04553e-05	760.892	5.02871e-06	759.061	-2.72027e-06	758.736	3.32191e-06	753.878	2.51156e-06	778.196	4.06048e-06	745.76	-6.427e-06						772.596	0.00103537	763.763	0.00116811	804.619	0.00111526	763.795	0.000840924	757.906	0.000800235	761.633	0.000870579	756.761	0.00114859	781.063	0.000947085	748.666	0.00069454
				773.746	-5.97189e-06	764.919	-9.0284e-07	805.747	9.34166e-06	764.944	3.41199e-06	763.128	-2.42178e-06	762.782	9.37715e-07	757.906	1.97527e-06	782.207	6.65251e-06	749.819	-6.23885e-06						776.635	0.00103594	767.824	0.00117425	808.562	0.00112401	767.853	0.000833997	761.975	0.000798025	765.671	0.00086259	760.783	0.0011517	785.068	0.000942005	752.732	0.000692128
				777.783	-1.58725e-06	768.981	-4.18623e-07	809.682	3.93271e-06	769.005	4.11946e-06	767.191	-5.27614e-06	766.818	5.94427e-08	761.931	-5.69877e-06	786.211	6.24997e-06	753.88	-4.90671e-06						780.668	0.00102888	771.875	0.00116817	812.5	0.00112379	771.91	0.00083411	766.035	0.000801866	769.702	0.000854354	764.808	0.00115233	789.078	0.000942441	756.789	0.000690487
				781.815	3.32124e-07	773.027	1.0076e-06	813.619	3.36824e-06	773.06	-3.31987e-06	771.259	-4.58668e-06	770.851	1.20929e-06	765.955	-5.00738e-06	790.215	5.71287e-06	757.939	-7.65347e-06						784.688	0.00102768	775.916	0.00117136	816.434	0.00112947	775.961	0.000837011	770.102	0.000795242	773.733	0.000846825	768.83	0.00115715	793.075	0.000944899	760.842	0.000685462
				785.833	-2.10119e-06	777.067	2.25182e-07	817.552	-2.6446e-07	777.113	-3.80913e-06	775.319	-2.2401e-06	774.88	2.2976e-06	769.976	-5.71497e-06	794.215	8.40582e-06	761.993	-1.04748e-05						788.706	0.00102074	779.955	0.00116782	820.354	0.00111403	780.007	0.000840924	774.16	0.000789992	777.754	0.000851525	772.847	0.00116186	797.065	0.000941536	764.885	0.000679519
				789.853	-5.80566e-06	781.103	3.92494e-06	821.474	-1.4425e-06	781.153	-5.03472e-06	779.371	-1.36634e-06	778.899	5.783e-06	773.992	-2.59673e-06	798.203	7.70049e-06	766.035	-1.05603e-05						792.725	0.00102056	783.983	0.00116119	824.279	0.00110802	784.04	0.000842717	778.22	0.00078339	781.77	0.000851464	776.861	0.00116355	801.053	0.000944866	768.926	0.000674993
				793.863	-2.65365e-06	785.13	-5.60154e-07	825.394	-1.71628e-06	785.181	-2.90029e-06	783.424	-1.94258e-06	782.91	5.11974e-06	778.004	-2.39069e-06	802.186	8.1727e-06	770.078	-5.29844e-06						796.728	0.00101755	788.008	0.00116048	828.191	0.00110476	788.06	0.000840829	782.274	0.000780675	785.773	0.000848912	780.87	0.00117174	805.038	0.000956611	772.965	0.000674568
				797.864	-4.47065e-06	789.156	-4.33191e-07	829.308	-2.44217e-06	789.2	-3.11318e-06	787.479	-3.48557e-06	786.913	5.65499e-06	782.012	-1.24247e-06	806.174	-1.28067e-06	774.116	-8.82217e-07						800.721	0.0010125	792.026	0.00116571	832.111	0.00111329	792.077	0.000840946	786.324	0.000784032	789.771	0.000859332	784.878	0.00116423	809.016	0.000958223	777.002	0.000676086
				801.856	-2.08902e-06	793.169	-2.09254e-06	833.228	-1.32244e-07	793.212	-5.14416e-06	791.515	1.03792e-07	790.909	-2.63231e-07	786.023	1.79013e-06	810.15	1.3369e-07	778.154	2.51427e-06						804.718	0.00101658	796.037	0.0011647	836.025	0.00111158	796.089	0.000847019	790.365	0.000790064	793.772	0.000857335	788.872	0.00115935	812.991	0.000956506	781.029	0.000682801
				805.852	2.44967e-06	797.181	-1.70574e-06	837.136	1.95169e-06	797.225	-7.24424e-06	795.556	3.14058e-06	794.908	-3.20084e-06	790.008	2.25969e-07	814.117	-4.07086e-06	782.17	5.31387e-06						808.706	0.00102499	800.038	0.0011623	839.941	0.0011098	800.094	0.000848587	794.404	0.000802304	797.745	0.000876697	792.865	0.00116103	816.958	0.000948836	785.037	0.000683699
				809.841	3.05936e-06	801.18	-3.59243e-06	841.052	6.19938e-06	801.232	-8.97607e-06	799.584	6.36166e-06	798.879	-4.90866e-06	794	-2.79426e-06	818.085	-1.33031e-07	786.179	7.93938e-06						812.695	0.00103492	804.041	0.00115684	843.847	0.00111646	804.097	0.000865061	798.437	0.000803895	801.723	0.000865879	796.853	0.00116458	820.922	0.000950818	789.045	0.000688622
				813.821	-2.76369e-06	805.182	1.99112e-06	844.953	6.73304e-06	805.24	-9.09708e-06	803.607	4.01342e-06	802.852	-2.89836e-06	797.987	-2.1314e-06	822.045	-3.66465e-06	790.185	3.27753e-06						816.664	0.00103709	808.041	0.00115726	847.746	0.00112298	808.097	0.000863683	802.462	0.000807853	805.687	0.000866585	800.833	0.00116292	824.879	0.000940929	793.054	0.000689418
				817.785	-3.65619e-06	809.179	-9.67566e-07	848.858	8.20323e-06	809.228	-8.45844e-06	807.627	1.04375e-06	806.817	-8.81657e-06	801.966	-1.43999e-06	825.997	-5.78313e-06	794.192	7.29763e-07						820.63	0.00104271	812.034	0.00115148	851.645	0.00111897	812.093	0.000871577	806.48	0.000811626	809.643	0.000848942	804.809	0.00116209	828.833	0.000935578	797.053	0.000692753
				821.75	-1.04345e-06	813.17	-1.58595e-07	852.756	6.24999e-06	813.229	-7.72803e-06	811.639	7.3164e-09	810.768	-1.34439e-05	805.94	9.64471e-07	829.953	-6.3202e-06	798.193	-3.68338e-06						824.59	0.00105018	816.013	0.00115115	855.548	0.00111141	816.077	0.000858067	810.497	0.000815354	813.599	0.000855151	808.79	0.00115416	832.786	0.000931746	801.045	0.000693222
				825.715	4.03453e-06	817.143	-6.98227e-06	856.654	5.75006e-06	817.211	-8.44733e-06	815.638	-1.35115e-06	814.721	-1.42302e-05	809.923	9.99198e-07	833.904	-8.77517e-06	802.184	7.32844e-07						828.552	0.00105525	819.984	0.00115739	859.44	0.00110851	820.057	0.00085832	814.501	0.000813054	817.54	0.000848882	812.766	0.00115567	836.73	0.000947759	805.032	0.000689916
				829.675	-2.44337e-06	821.113	-6.56298e-06	860.546	1.85897e-06	821.186	-9.14357e-06	819.635	2.36032e-07	818.663	-7.57949e-06	813.895	3.31801e-06	837.847	-9.4805e-06	806.168	2.21425e-06						832.5	0.00104617	823.939	0.00115804	863.331	0.00111739	824.035	0.000854682	818.499	0.000804835	821.476	0.000855676	816.732	0.00114724	840.669	0.000952806	809.004	0.000690013
				833.622	2.8491e-07	825.066	-1.02685e-05	864.436	-4.49542e-07	825.166	-5.65154e-06	823.626	-2.94053e-07	822.597	-5.50772e-06	817.859	6.72175e-06	841.791	-8.63809e-06	810.139	2.07903e-06						836.447	0.00104455	827.893	0.00116025	867.208	0.00112925	828.003	0.000857145	822.489	0.000801663	825.405	0.000854843	820.696	0.00115404	844.6	0.00096078	812.988	0.000689891
				837.563	-1.37802e-06	829.018	-5.59439e-06	868.316	6.0091e-07	829.132	1.26967e-06	827.612	3.95589e-07	826.524	-6.87778e-06	821.825	5.61446e-06	845.717	-1.01846e-05	814.117	-5.93111e-07						840.385	0.00103472	831.84	0.00115707	871.097	0.00114071	831.961	0.000856964	826.472	0.000801292	829.33	0.000851863	824.652	0.00115416	848.519	0.000948261	816.958	0.000688895
				841.5	-1.61573e-06	832.97	-4.2982e-06	872.198	-2.25663e-06	833.088	4.55477e-06	831.599	-4.33818e-07	830.45	-7.32608e-06	825.773	4.70701e-06	849.642	-1.00488e-05	818.088	-4.85703e-06						844.324	0.0010333	835.798	0.00117441	874.974	0.00112944	835.913	0.000849206	830.461	0.000809254	833.244	0.000856014	828.597	0.00115886	852.444	0.000947389	820.918	0.000686209
				845.44	-9.78845e-06	836.919	-8.90832e-07	876.081	3.21843e-06	837.039	6.96532e-06	835.577	1.31439e-06	834.362	-8.20446e-06	829.724	3.19999e-06	853.563	-7.89418e-06	822.047	-1.83359e-06						848.261	0.00103652	839.732	0.0011623	878.859	0.00113512	839.86	0.000853394	834.444	0.00080868	837.151	0.000858041	832.541	0.00116389	856.365	0.000939244	824.875	0.000692553
				849.373	-1.18751e-05	840.851	-2.74508e-06	879.962	5.54641e-07	840.98	3.73763e-06	839.547	3.20077e-06	838.264	-9.72806e-06	833.666	-4.76925e-07	857.478	-6.58077e-06	826.006	-2.61551e-06						852.177	0.00104864	843.656	0.00116447	882.736	0.00112769	843.8	0.000844972	838.415	0.000809186	841.054	0.00085961	836.487	0.00116863	860.281	0.000943287	828.826	0.000698793
				853.288	-1.11113e-05	844.774	1.18208e-06	883.842	7.03094e-06	844.922	6.33224e-06	843.515	4.90297e-06	842.162	-9.99185e-06	837.612	-8.99014e-07	861.39	-4.35888e-06	829.948	-1.13412e-06						856.101	0.0010575	847.581	0.0011684	886.609	0.00114239	847.735	0.000849138	842.385	0.000803547	844.945	0.00085205	840.43	0.00116889	864.19	0.000943855	832.765	0.000704092
				857.214	-1.37372e-05	848.697	-2.7834e-06	887.715	5.59453e-06	848.851	3.42675e-06	847.488	4.28053e-06	846.053	-9.02635e-06	841.553	-2.49171e-06	865.308	-2.40615e-06	833.885	-1.24449e-06						860.019	0.0010518	851.494	0.0011927	890.491	0.00112973	851.667	0.000843752	846.356	0.00080661	848.828	0.00085503	844.364	0.00117029	868.098	0.000960172	836.697	0.000695961
				861.134	-6.23252e-06	852.608	1.14376e-06	891.59	7.06481e-06	852.782	2.01703e-06	851.443	1.51812e-06	849.936	-1.07651e-05	845.49	5.9656e-06	869.208	7.57828e-07	837.819	-3.31971e-06						863.932	0.00104886	855.404	0.00118266	894.38	0.00114097	855.591	0.000847805	850.316	0.000807966	852.71	0.000861788	848.302	0.00116695	871.996	0.000965325	840.637	0.000697226
				865.046	-3.19606e-06	856.513	-1.03527e-06	895.482	2.75369e-06	856.708	-8.31078e-08	855.404	3.15109e-06	853.818	-1.06294e-05	849.423	6.88538e-06	873.112	2.84514e-06	841.757	-2.93267e-06						867.838	0.00104147	859.306	0.00117149	898.252	0.0011482	859.51	0.000855351	854.275	0.00081586	856.592	0.000866367	852.233	0.00117157	875.894	0.000973298	844.565	0.000696703
				868.951	4.84792e-06	860.417	5.00304e-06	899.358	2.51408e-07	860.626	-8.71414e-07	859.351	-2.67211e-06	857.689	-1.09238e-05	853.353	4.23632e-06	877.006	-3.5004e-07	845.683	-2.22228e-06						871.748	0.00104102	863.203	0.00116499	902.131	0.00115625	863.424	0.000863362	858.226	0.000812087	860.462	0.000870241	856.167	0.0011766	879.789	0.000966567	848.487	0.000703047
				872.864	1.72123e-06	864.312	3.47359e-06	903.231	-3.05824e-06	864.532	-2.67224e-06	863.297	-1.13103e-06	861.558	-6.51649e-06	857.287	8.44942e-07	880.9	-1.29088e-06	849.601	6.17341e-06						875.655	0.00104455	867.102	0.00117812	906.011	0.0011338	867.328	0.000860299	862.17	0.000815905	864.324	0.000880933	860.098	0.0011772	883.679	0.000963065	852.398	0.000708198
				876.767	-2.21437e-06	868.214	4.44499e-06	907.118	-3.20295e-06	868.438	-4.40406e-06	867.237	-3.06494e-06	865.422	-1.03758e-05	861.213	-1.11889e-06	884.786	1.23473e-07	853.507	5.01843e-06						879.557	0.00105657	870.994	0.0011802	909.903	0.00112656	871.224	0.000857606	866.114	0.000810682	868.192	0.000889754	864.01	0.00117383	887.565	0.000961989	856.287	0.000703471
				880.668	-4.91733e-06	872.101	2.46085e-06	911.01	-1.44215e-06	872.343	-6.15896e-06	871.167	3.07909e-06	869.285	-6.49097e-06	865.128	1.19992e-06	888.672	2.91735e-06	857.395	7.84294e-06						883.457	0.00106058	874.882	0.00116899	913.79	0.00112672	875.14	0.000855143	870.048	0.000814504	872.049	0.000894424	867.922	0.00116917	891.454	0.000961586	860.179	0.00069621
				884.568	-5.96396e-06	875.989	-1.79692e-06	914.901	1.64288e-06	876.251	-4.23176e-06	875.097	2.84829e-06	873.142	-7.73812e-06	869.029	4.71786e-06	892.563	3.42328e-06	861.292	7.28493e-06						887.36	0.0010497	878.768	0.00117084	917.68	0.00114653	879.049	0.000863082	873.979	0.000811142	875.903	0.000890309	871.832	0.00116991	895.347	0.000964109	864.076	0.000684617
				888.464	2.8504e-06	879.877	6.3611e-07	918.785	2.30573e-06	880.163	-5.50351e-06	879.029	7.53297e-07	876.992	-6.21939e-06	872.946	9.80616e-06	896.456	1.50666e-06	865.186	8.56736e-06						891.258	0.00104331	882.658	0.00117805	921.559	0.00114724	882.953	0.000866236	877.909	0.000808567	879.752	0.000889386	875.741	0.00117485	899.23	0.000969156	867.967	0.000695141
				892.369	4.73127e-06	883.767	-2.0627e-06	922.672	2.87921e-07	884.059	-2.1494e-06	882.967	-1.71007e-06	880.846	-1.37971e-05	876.853	1.50943e-05	900.335	7.67658e-07	869.072	6.61656e-06						895.157	0.00103838	886.547	0.00118234	925.449	0.00115108	886.854	0.000867939	881.843	0.000806999	883.611	0.000881638	879.641	0.00117791	903.112	0.000972255	871.852	0.000694989
				896.264	2.45203e-06	887.652	1.66954e-06	926.56	4.342e-06	887.967	-2.89186e-06	886.906	2.91124e-07	884.705	-1.4307e-05	880.754	9.44728e-06	904.221	1.6773e-06	872.959	3.27291e-06						899.053	0.00105297	890.427	0.0011748	929.35	0.00114607	890.764	0.000867573	885.782	0.000807415	887.46	0.000875707	883.534	0.00118271	906.997	0.000980836	875.75	0.000696733
				900.165	-2.6391e-06	891.532	-1.48392e-06	930.452	3.39004e-06	891.874	3.29277e-06	890.835	2.98295e-06	888.55	-1.31878e-05	884.649	8.02591e-06	908.109	1.4767e-06	876.857	9.2409e-07						902.955	0.00104769	894.305	0.00117165	933.239	0.00114607	894.667	0.000863959	889.718	0.000809715	891.308	0.000878996	887.436	0.00118205	910.883	0.000975049	879.641	0.00069223
				904.066	1.55291e-06	895.413	-3.17581e-07	934.352	5.76464e-06	895.773	4.20738e-06	894.774	6.11563e-07	892.402	-3.58707e-06	888.548	5.74794e-06	911.989	-4.44382e-06	880.747	1.46037e-06						906.852	0.00105314	898.193	0.00118048	937.14	0.00114233	898.566	0.000864903	893.651	0.000813695	895.16	0.000882719	891.335	0.00117779	914.767	0.000978174	883.526	0.00069163
				907.964	-9.95977e-07	899.298	-3.60101e-06	938.259	-4.51789e-07	899.672	5.12198e-06	898.708	-1.09227e-06	896.251	-1.66892e-06	892.448	4.98324e-06	915.866	-2.7939e-06	884.629	-2.23148e-06						910.759	0.00104863	902.076	0.00119049	941.054	0.00114956	902.465	0.000871622	897.587	0.000817861	899.01	0.000891105	895.245	0.00117534	918.652	0.000969863	887.414	0.000690067
				911.876	2.68555e-07	903.182	-5.06552e-06	942.165	1.89059e-06	903.578	3.52138e-07	902.64	-1.69138e-06	900.105	1.56925e-07	896.361	1.93447e-06	919.756	-6.99847e-06	888.523	-5.01394e-07						914.67	0.00104918	905.964	0.00118656	944.965	0.00115273	906.38	0.000875164	901.518	0.000821246	902.863	0.000889543	899.159	0.00116777	922.537	0.000967207	891.299	0.000683597
				915.788	-1.2788e-06	907.068	-4.159e-06	946.085	1.58451e-06	907.486	-6.66493e-07	906.577	6.0915e-07	903.968	-5.06639e-07	900.275	4.27447e-07	923.644	-3.19521e-06	892.398	-3.27296e-06						918.589	0.00104376	909.843	0.00118276	948.898	0.0011515	910.286	0.000873393	905.455	0.000817726	906.725	0.00089347	903.075	0.00116749	926.427	0.000969156	895.177	0.000692802
				919.706	4.72367e-06	910.958	-5.68847e-06	950.016	2.37651e-06	911.397	-2.14539e-06	910.515	1.69001e-06	907.825	-2.70645e-06	904.192	3.31729e-06	927.536	-6.76052e-06	896.281	-6.29325e-06						922.515	0.00104493	913.75	0.00118188	952.849	0.0011419	914.186	0.000870126	909.392	0.000811508	910.589	0.000888589	907	0.00117228	930.329	0.000972116	899.074	0.000702651
				923.63	7.79863e-06	914.859	-5.7564e-06	953.977	-1.61172e-06	915.294	-1.92106e-06	914.463	8.6061e-07	911.69	-3.00102e-06	908.115	1.66752e-06	931.439	-8.8117e-06	900.185	-6.22957e-06						926.441	0.00105346	917.642	0.00118981	956.823	0.00113474	918.099	0.000870104	913.339	0.000804261	914.451	0.000885054	910.922	0.00117468	934.238	0.000974474	902.964	0.000709512
				927.565	7.13718e-06	918.759	-8.94237e-06	957.954	-1.13166e-05	919.209	-2.66348e-06	918.41	-2.45411e-06	915.555	-3.72563e-06	912.038	-8.67348e-07	935.349	-1.26461e-05	904.072	-2.88277e-06						930.385	0.00107148	921.557	0.00118373	960.801	0.00113667	922.017	0.000870289	917.284	0.000809163	918.324	0.000878628	914.841	0.0011638	938.15	0.000980129	906.863	0.000703569
				931.512	9.13358e-06	922.67	-3.52118e-06	961.938	-9.78205e-06	923.129	-3.91219e-06	922.366	-5.23959e-06	919.426	-1.50011e-06	915.955	-9.03117e-08	939.266	-1.28468e-05	907.976	-4.06529e-07						934.332	0.00107034	925.467	0.00117812	964.797	0.00113826	925.938	0.000868653	921.242	0.000813948	922.198	0.000895932	918.759	0.00115036	942.064	0.000968079	910.767	0.000702876
				935.465	6.08394e-06	926.582	1.90005e-06	965.934	-6.60032e-06	927.055	-6.19651e-06	926.33	-5.83878e-06	923.303	-3.36169e-06	919.88	8.00937e-07	943.176	-1.01538e-05	911.881	-3.9243e-06						938.296	0.00107103	929.385	0.0011749	968.805	0.00113716	929.87	0.000868007	925.2	0.000816045	926.092	0.000893133	922.698	0.00114973	945.986	0.000964849	914.673	0.000705288
				939.426	7.73369e-06	930.504	2.54675e-06	969.946	1.65196e-06	930.992	-1.0368e-05	930.289	-3.28477e-06	927.196	-9.0955e-06	923.818	2.57729e-06	947.106	-4.39905e-06	915.785	-9.90434e-06						942.269	0.00106416	933.322	0.00118604	972.817	0.00114372	933.806	0.000865522	929.16	0.000813998	929.989	0.000902418	926.641	0.00115455	949.915	0.000942877	918.581	0.000702749
				943.402	9.80715e-06	934.447	1.92664e-06	973.965	1.57168e-06	934.925	-9.72948e-06	934.277	-2.91753e-06	931.114	-6.53242e-06	927.763	3.27946e-07	951.038	-2.85008e-06	919.699	-7.57729e-06						946.252	0.0010616	937.27	0.00119413	976.853	0.00114022	937.756	0.000864094	933.142	0.000811762	933.906	0.000886622	930.595	0.00116152	953.861	0.000955799	922.508	0.000696781
				947.393	1.39992e-05	938.398	-1.25933e-06	978.005	-1.28623e-06	938.884	-6.69774e-06	938.266	-3.47063e-06	935.027	-1.4182e-06	931.72	-9.22115e-07	954.984	-2.04135e-06	923.625	-1.61904e-06						950.26	0.00106205	941.234	0.00119542	980.904	0.00114855	941.719	0.00086704	937.127	0.000812295	937.836	0.000898207	934.561	0.00116152	957.807	0.000956909	926.43	0.000690389
				951.408	1.29911e-05	942.361	2.70027e-06	982.065	-5.62984e-06	942.854	-4.81671e-06	942.273	-4.30005e-06	938.959	3.45006e-06	935.688	-4.59901e-06	958.936	-3.21774e-06	927.549	7.57748e-07						954.277	0.00106643	945.207	0.00119445	984.979	0.00114494	945.698	0.000870425	941.128	0.000806425	941.776	0.000899033	938.533	0.00117094	961.774	0.000966838	930.368	0.000701557
				955.423	1.71061e-05	946.345	-1.13529e-06	986.138	-1.04256e-05	946.833	-4.86876e-06	946.298	-5.06048e-06	942.9	2.44896e-06	939.66	-6.59142e-06	962.903	-4.99976e-06	931.494	3.5822e-06						958.312	0.00107288	949.204	0.00120046	989.058	0.00115576	949.687	0.000873877	945.152	0.000806841	945.732	0.000906165	942.509	0.0011762	965.754	0.000968185	934.315	0.000698398
				959.467	1.28238e-05	950.347	-3.58778e-07	990.229	-1.38971e-05	950.823	-5.63419e-06	950.331	-6.02788e-06	946.861	2.06239e-06	943.642	-3.55881e-06	966.886	-4.69573e-06	935.445	9.84696e-07						962.366	0.00107872	953.209	0.00121238	993.163	0.00116051	953.685	0.000872679	949.18	0.000807943	949.708	0.000909882	946.504	0.00118468	969.74	0.000977738	938.282	0.000701479
				963.527	1.76321e-05	954.353	-6.53281e-06	994.336	-1.42681e-05	954.825	-5.31794e-06	954.377	-3.42806e-06	950.85	-1.1516e-06	947.641	-2.83885e-06	970.877	-4.49264e-06	939.415	2.64018e-06						966.445	0.00107556	957.24	0.00121007			957.696	0.000874984	953.218	0.000810957	953.715	0.000917231	950.516	0.00118216	973.742	0.000984132	942.262	0.000701679
				967.609	1.30032e-05	958.395	-5.04172e-06			958.844	-6.61266e-06	958.447	-6.62788e-06	954.859	-5.68702e-06	951.656	-2.83265e-06	974.886	-5.50081e-06	943.4	1.08725e-06						970.543	0.00107228	961.294	0.00119351			961.721	0.000875467	957.283	0.000818114	957.738	0.00091892	954.528	0.00117899	977.759	0.000985744	946.266	0.000712896
				971.713	1.1995e-05	962.452	-5.27199e-06			962.872	-6.08915e-06	962.527	-6.92773e-06	958.886	-5.79702e-06	955.67	-2.42678e-06	978.905	-2.23586e-06	947.402	1.67328e-06						974.658	0.0010779	965.361	0.00118341			965.767	0.000875029	961.364	0.000813858	961.782	0.000915722	958.556	0.00118505	981.791	0.000987224	950.27	0.00071648
				975.836	6.74983e-06	966.526	9.61253e-07			966.927	-5.91094e-06	966.636	-7.13571e-06	962.941	-4.06327e-06	959.703	-4.59048e-06	982.946	-4.21977e-06	951.421	1.21471e-06						978.8	0.00108798	969.462	0.0011862			969.841	0.000886718	965.467	0.000812661	965.857	0.000912157	962.601	0.00119424	985.852	0.000984634	954.3	0.000703423
				979.994	1.35049e-06	970.631	-1.12034e-06			971.004	-2.23466e-06	970.767	-2.57986e-06	967.024	-3.92754e-06	963.753	-2.35733e-06	987.005	3.75565e-06	955.454	2.5469e-06						982.982	0.00110276	973.587	0.00120033			973.928	0.000889687	969.591	0.000808084	969.969	0.000904874	966.672	0.00120389	989.923	0.000974474	958.351	0.000692479
				984.183	6.96773e-06	974.764	-3.46177e-06			975.095	-5.27822e-06	974.924	-3.01796e-06	971.144	-5.97385e-06	967.833	-6.3483e-06	991.089	2.34373e-06	959.512	4.12778e-06						987.19	0.00109709	977.746	0.00120017			978.041	0.000896753	973.737	0.000810799	974.101	0.000907668	970.76	0.00119858	994.016	0.000967412	962.429	0.00068994
				988.39	6.61444e-06	978.932	-6.55029e-06			979.222	-2.45344e-06	979.104	-8.01265e-06	975.286	-7.37453e-06	971.923	-1.26002e-06	995.182	6.23114e-06	963.596	2.47538e-06						991.435	0.00109438	981.941	0.00119864			982.191	0.000888214	977.913	0.000821982	978.271	0.000903305	974.87	0.0011959			966.532	0.000699667
				992.641	1.15769e-05	983.137	-1.19406e-06			983.378	-5.17493e-06	983.31	-1.04297e-05	979.456	-2.93621e-06	976.043	-1.11793e-07			967.703	-3.38031e-06						995.708	0.0010939	986.171	0.00119556			986.358	0.000888882	982.107	0.000824675	982.471	0.000910159	979.01	0.0011965			970.662	0.000711206
				996.935	9.25911e-06	987.378	-5.02962e-06			987.556	7.7978e-07	987.551	-8.70447e-06	983.677	-3.26153e-06	980.187	1.51343e-07			971.844	-5.7789e-06								990.432	0.00119773			990.57	0.000886813	986.339	0.000833441	986.72	0.000894671	983.165	0.00120529			974.821	0.000713121
						991.654	-3.96071e-06			991.771	-2.12579e-06	991.825	-5.09211e-06	987.935	1.60673e-06	984.356	8.14189e-07			976.012	-3.02904e-06								994.741	0.00120721			994.809	0.000882001	990.611	0.000835239	991.016	0.000900355	987.351	0.00120569			979.011	0.000715855
						995.97	-9.63134e-06			996.028	-4.17218e-07	996.136	-4.39094e-06	992.239	3.09455e-06	988.547	-4.06188e-06			980.208	-7.51752e-07																995.341	0.00089046	991.576	0.00119815			983.224	0.000714561
														996.582	6.74903e-06	992.781	-5.16917e-06			984.435	2.5711e-07																		995.829	0.00119239			987.481	0.000711778
																997.043	-9.95953e-06			988.699	3.70598e-07																						991.772	0.000712422
																				993.002	2.94636e-06																						996.101	0.00070877
																				997.343	3.08473e-06

## Sheet: Figure 2
Figure 2a
Number of Pt atoms in the cluster	Average height (nm)	Standard deviation		Number of Pt atoms in the cluster	Cluster height (nm)
7	0.382206	0.0548852		7	0.32285
8	0.381319	0.098008		7	0.345162
10	0.406476	0.0989781		7	0.327822
12	0.389605	0.0835171		7	0.362768
13	0.380633	0.0885522		7	0.366308
14	0.418717	0.0921799		7	0.294615
15	0.439834	0.10803		7	0.41465
16	0.425668	0.0874164		7	0.343997
17	0.42616	0.0951918		7	0.462379
18	0.438631	0.088456		7	0.327057
19	0.539273	0.109901		7	0.367186
20	0.52722	0.0959105		7	0.351792
24	0.545271	0.106971		7	0.351794
30	0.648247	0.0860448		7	0.373086
35	0.677849	0.109652		7	0.36256
				7	0.364343
				7	0.318637
				7	0.378318
				7	0.328028
				7	0.353887
				7	0.362675
				7	0.33914
				7	0.3
				7	0.343104
				7	0.44195
				7	0.414249
				7	0.318009
				7	0.366738
				7	0.375018
				7	0.432164
				7	0.370896
				7	0.350629
				7	0.342624
				7	0.302671
				7	0.331845
				7	0.419123
				7	0.341436
				7	0.370068
				7	0.390993
				7	0.437951
				7	0.408694
				7	0.314028
				7	0.308418
				7	0.36299
				7	0.401987
				7	0.312095
				7	0.346041
				7	0.368226
				7	0.501
				7	0.396
				7	0.381
				7	0.332
				7	0.338319
				7	0.311872
				7	0.256084
				7	0.330432
				7	0.34341
				7	0.335476
				7	0.317275
				7	0.327289
				7	0.361064
				7	0.360415
				7	0.399687
				7	0.323901
				7	0.350818
				7	0.324019
				7	0.303875
				7	0.345793
				7	0.331375
				7	0.331592
				7	0.366408
				7	0.314739
				7	0.383629
				7	0.324659
				7	0.488584
				7	0.396159
				7	0.381086
				7	0.3886
				7	0.415352
				7	0.476439
				7	0.389692
				7	0.362413
				7	0.399391
				7	0.361795
				7	0.383444
				7	0.399291
				7	0.407084
				7	0.41731
				7	0.474665
				7	0.403542
				7	0.379999
				7	0.36635
				7	0.433019
				7	0.37025
				7	0.437479
				7	0.375033
				7	0.37776
				7	0.384129
				7	0.382384
				7	0.436076
				7	0.403524
				7	0.393486
				7	0.389179
				7	0.444137
				7	0.373069
				7	0.560105
				7	0.387999
				7	0.394718
				7	0.376176
				7	0.386865
				7	0.405423
				7	0.423866
				7	0.40656
				7	0.379686
				7	0.429579
				7	0.315976
				7	0.424274
				7	0.383691
				7	0.443304
				7	0.434482
				7	0.408769
				7	0.39075
				7	0.399242
				7	0.46906
				7	0.355283
				7	0.430126
				7	0.424472
				7	0.431453
				7	0.388524
				7	0.394844
				7	0.407526
				7	0.42547
				7	0.404044
				7	0.465263
				7	0.687582
				7	0.377376
				7	0.415793
				7	0.395615
				7	0.528938
				8	0.577984
				8	0.369995
				8	0.308704
				8	0.310272
				8	0.565024
				8	0.471009
				8	0.360821
				8	0.356219
				8	0.306815
				8	0.458741
				8	0.49678
				8	0.322265
				8	0.413544
				8	0.528004
				8	0.43811
				8	0.260947
				8	0.25708
				8	0.319153
				8	0.36352
				8	0.3903
				8	0.231352
				8	0.229842
				8	0.259378
				8	0.239699
				8	0.287133
				8	0.482116
				8	0.340314
				8	0.230112
				8	0.409458
				8	0.404342
				8	0.242299
				8	0.318431
				8	0.335476
				8	0.394001
				8	0.227534
				8	0.425498
				8	0.570832
				8	0.34938
				8	0.314746
				8	0.301599
				8	0.367224
				8	0.484632
				8	0.273467
				8	0.257437
				8	0.277319
				8	0.301741
				8	0.283653
				8	0.282061
				8	0.345249
				8	0.537512
				8	0.327404
				8	0.282862
				8	0.321491
				8	0.732775
				8	0.488477
				8	0.523307
				8	0.367529
				8	0.485287
				8	0.396009
				8	0.369379
				8	0.38558
				8	0.559669
				8	0.276138
				8	0.633362
				8	0.423066
				8	0.337954
				8	0.357053
				8	0.299544
				8	0.336493
				8	0.392327
				8	0.415306
				8	0.318202
				8	0.681307
				8	0.316282
				8	0.336603
				8	0.577619
				8	0.337772
				8	0.412841
				8	0.347114
				8	0.4134
				8	0.303803
				8	0.417863
				8	0.349853
				8	0.363943
				8	0.445666
				8	0.363824
				8	0.35885
				8	0.285095
				8	0.344183
				8	0.370053
				8	0.337255
				8	0.371724
				8	0.445053
				8	0.421091
				8	0.348986
				8	0.585477
				8	0.336632
				8	0.359014
				8	0.344911
				8	0.35908
				8	0.333637
				8	0.485649
				8	0.465619
				8	0.373347
				8	0.387253
				8	0.385639
				8	0.282241
				8	0.284821
				8	0.312925
				8	0.483344
				8	0.325658
				8	0.376144
				8	0.418048
				8	0.362972
				8	0.295484
				8	0.405244
				8	0.410108
				8	0.425636
				8	0.32506
				8	0.360021
				8	0.510195
				8	0.521661
				8	0.313942
				8	0.595256
				10	0.319445
				10	0.480629
				10	0.569112
				10	0.485385
				10	0.327801
				10	0.568683
				10	0.38413
				10	0.307826
				10	0.369243
				10	0.367115
				10	0.310907
				10	0.426578
				10	0.399877
				10	0.47775
				10	0.248125
				10	0.521675
				10	0.442713
				10	0.463158
				10	0.404
				10	0.336595
				10	0.396068
				10	0.273027
				10	0.279902
				10	0.379251
				10	0.683576
				10	0.487134
				10	0.534725
				10	0.3978
				10	0.3594
				10	0.413
				10	0.419
				10	0.453
				10	0.32
				10	0.379301
				10	0.281462
				10	0.193287
				10	0.418988
				10	0.375825
				10	0.448784
				10	0.436464
				10	0.336533
				10	0.36647
				10	0.583938
				10	0.558893
				10	0.336953
				10	0.275832
				10	0.273329
				10	0.326555
				10	0.366131
				10	0.334003
				10	0.368552
				10	0.425339
				10	0.359812
				10	0.447808
				10	0.626815
				10	0.640022
				10	0.37733
				10	0.463222
				10	0.383364
				10	0.44681
				10	0.356596
				12	0.480424
				12	0.465838
				12	0.375848
				12	0.405689
				12	0.336055
				12	0.506308
				12	0.431816
				12	0.480466
				12	0.316
				12	0.330642
				12	0.250253
				12	0.430683
				12	0.444224
				12	0.325579
				12	0.372981
				12	0.3738
				12	0.311469
				12	0.452055
				12	0.401264
				12	0.433277
				12	0.461646
				12	0.437073
				12	0.356283
				12	0.367656
				12	0.290213
				12	0.328902
				12	0.23777
				12	0.245376
				12	0.266468
				12	0.392041
				12	0.367147
				12	0.368258
				12	0.386042
				12	0.283314
				12	0.402498
				12	0.492983
				12	0.428186
				12	0.439497
				12	0.39307
				12	0.530731
				12	0.323043
				12	0.342525
				12	0.413725
				12	0.283658
				12	0.276842
				12	0.419312
				12	0.413073
				12	0.335654
				12	0.526168
				12	0.563053
				12	0.588167
				12	0.457787
				12	0.612427
				12	0.409093
				12	0.390866
				12	0.420264
				12	0.38591
				12	0.437702
				12	0.530578
				12	0.45426
				12	0.307553
				12	0.272094
				12	0.299272
				12	0.331825
				12	0.343656
				12	0.360706
				12	0.273585
				12	0.361127
				12	0.363336
				12	0.216549
				12	0.449858
				12	0.455382
				12	0.410222
				12	0.475456
				12	0.357017
				12	0.478825
				12	0.378584
				12	0.270239
				13	0.375164
				13	0.429701
				13	0.321963
				13	0.253716
				13	0.264413
				13	0.402157
				13	0.325236
				13	0.506262
				13	0.364193
				13	0.372117
				13	0.31688
				13	0.407937
				13	0.420249
				13	0.225874
				13	0.422173
				13	0.33566
				13	0.346286
				13	0.245934
				13	0.309512
				13	0.28996
				13	0.237017
				13	0.222105
				13	0.283352
				13	0.258507
				13	0.285715
				13	0.318563
				13	0.321461
				13	0.289863
				13	0.450363
				13	0.369708
				13	0.435207
				13	0.339851
				13	0.429768
				13	0.431239
				13	0.49972
				13	0.489492
				13	0.435276
				13	0.430223
				13	0.358207
				13	0.351837
				13	0.490619
				13	0.527762
				13	0.51334
				13	0.581952
				13	0.322834
				13	0.337741
				13	0.350169
				13	0.407731
				13	0.457271
				13	0.253085
				13	0.402816
				13	0.450646
				13	0.560162
				13	0.4208
				13	0.294934
				13	0.67782
				13	0.45175
				13	0.526529
				13	0.367199
				13	0.346848
				13	0.317331
				13	0.296438
				13	0.329074
				13	0.49889
				13	0.349806
				13	0.240492
				13	0.387712
				13	0.42293
				13	0.447861
				13	0.297377
				13	0.440355
				13	0.415885
				13	0.254706
				13	0.271864
				13	0.276889
				13	0.344737
				13	0.463578
				13	0.306423
				13	0.548152
				13	0.315555
				13	0.380101
				13	0.310476
				13	0.239903
				13	0.374062
				13	0.325507
				13	0.446987
				13	0.389239
				13	0.391037
				13	0.406201
				13	0.451925
				13	0.32749
				13	0.500475
				13	0.487792
				13	0.28324
				13	0.316022
				13	0.519929
				13	0.479983
				13	0.346805
				13	0.330271
				13	0.618127
				13	0.48932
				13	0.295959
				13	0.289846
				13	0.28783
				13	0.424619
				13	0.337246
				13	0.396985
				13	0.4224
				13	0.436113
				13	0.349985
				13	0.405388
				13	0.460147
				13	0.377113
				13	0.487699
				13	0.27755
				13	0.49103
				13	0.610809
				13	0.410597
				13	0.505139
				13	0.422554
				13	0.383058
				13	0.412068
				13	0.467578
				13	0.449101
				13	0.31592
				13	0.269304
				13	0.346179
				13	0.340706
				13	0.287322
				13	0.339688
				13	0.322959
				13	0.371094
				13	0.318347
				13	0.300853
				13	0.280955
				13	0.367536
				13	0.288298
				13	0.534653
				13	0.392955
				13	0.433662
				13	0.325996
				13	0.39536
				13	0.489548
				13	0.317041
				13	0.322927
				13	0.288712
				13	0.281209
				13	0.446252
				13	0.341383
				13	0.419403
				14	0.527544
				14	0.313425
				14	0.342615
				14	0.599752
				14	0.528245
				14	0.641428
				14	0.337179
				14	0.443893
				14	0.434594
				14	0.463901
				14	0.356697
				14	0.363981
				14	0.42077
				14	0.536526
				14	0.258305
				14	0.437405
				14	0.51562
				14	0.597476
				14	0.460664
				14	0.400607
				14	0.579105
				14	0.410923
				14	0.31188
				14	0.313524
				14	0.426526
				14	0.404361
				14	0.501994
				14	0.381097
				14	0.499231
				14	0.26794
				14	0.647776
				14	0.27714
				14	0.424163
				14	0.436804
				14	0.349129
				14	0.432957
				14	0.480293
				14	0.301624
				14	0.3878
				14	0.301615
				14	0.370899
				14	0.548436
				14	0.347963
				14	0.618239
				14	0.448225
				14	0.454201
				14	0.503123
				14	0.449628
				14	0.324731
				14	0.375513
				14	0.439213
				14	0.555937
				14	0.257746
				14	0.417854
				14	0.45192
				14	0.560006
				14	0.46805
				14	0.38762
				14	0.394006
				14	0.628034
				14	0.463528
				14	0.536714
				14	0.532205
				14	0.341218
				14	0.304876
				14	0.459112
				14	0.459262
				14	0.380673
				14	0.500145
				14	0.326027
				14	0.361663
				14	0.406227
				14	0.244292
				14	0.376644
				14	0.409509
				14	0.346751
				14	0.32694
				14	0.53091
				14	0.338965
				14	0.441196
				14	0.525472
				14	0.50696
				14	0.504497
				14	0.274492
				14	0.3081
				14	0.376598
				14	0.433703
				14	0.433005
				14	0.445161
				14	0.40661
				14	0.561969
				14	0.38564
				14	0.441623
				14	0.243584
				14	0.56516
				14	0.344521
				14	0.356581
				14	0.415335
				14	0.417903
				14	0.503166
				14	0.369746
				14	0.365679
				14	0.419506
				14	0.689803
				14	0.313608
				14	0.300102
				14	0.361517
				14	0.33294
				14	0.284891
				14	0.408323
				14	0.476897
				14	0.424325
				14	0.372461
				14	0.431632
				14	0.2904
				14	0.393453
				14	0.458289
				14	0.363962
				14	0.418356
				14	0.372015
				14	0.453919
				14	0.288544
				14	0.453896
				14	0.356362
				14	0.348371
				14	0.44179
				14	0.531826
				14	0.449641
				14	0.527289
				14	0.391016
				14	0.344171
				14	0.303308
				14	0.388176
				14	0.463105
				14	0.412689
				14	0.465983
				14	0.284868
				14	0.33342
				14	0.444743
				14	0.40368
				14	0.269767
				14	0.464409
				14	0.288488
				14	0.301439
				14	0.342088
				14	0.538635
				14	0.522609
				14	0.505994
				14	0.251104
				14	0.6066
				14	0.373022
				14	0.458755
				14	0.471467
				14	0.267091
				14	0.434956
				14	0.342027
				14	0.550175
				14	0.427737
				14	0.42875
				14	0.313782
				14	0.414243
				14	0.453271
				14	0.417256
				14	0.559159
				14	0.460098
				14	0.52067
				14	0.41111
				14	0.453001
				14	0.307378
				14	0.357586
				14	0.498401
				15	0.449083
				15	0.422623
				15	0.534652
				15	0.512988
				15	0.42712
				15	0.609978
				15	0.464489
				15	0.54034
				15	0.338105
				15	0.209374
				15	0.411047
				15	0.437736
				15	0.256081
				15	0.370126
				15	0.511434
				15	0.270972
				15	0.52693
				15	0.508023
				15	0.272235
				15	0.269402
				15	0.450491
				15	0.479645
				15	0.413596
				15	0.446611
				15	0.41759
				15	0.430416
				15	0.329992
				15	0.469847
				15	0.335356
				15	0.537568
				15	0.469625
				15	0.224996
				15	0.48793
				15	0.366778
				15	0.435283
				15	0.367187
				15	0.375711
				15	0.40148
				15	0.411721
				15	0.605578
				15	0.483527
				15	0.474527
				15	0.392368
				15	0.44977
				15	0.54236
				15	0.424789
				15	0.54514
				15	0.499665
				15	0.433372
				15	0.517713
				15	0.385109
				15	0.487854
				15	0.541202
				15	0.315172
				15	0.370473
				15	0.444721
				15	0.397264
				15	0.6646
				15	0.386798
				15	0.692633
				15	0.359121
				15	0.651344
				15	0.532653
				15	0.478365
				15	0.468487
				15	0.42351
				15	0.407187
				15	0.481155
				15	0.541065
				15	0.46025
				15	0.551575
				15	0.470191
				15	0.404612
				15	0.561739
				15	0.626999
				15	0.581475
				15	0.683863
				15	0.4074
				15	0.682244
				15	0.572193
				15	0.248394
				15	0.250279
				15	0.408089
				15	0.155088
				15	0.436521
				15	0.344266
				15	0.396515
				15	0.29052
				15	0.370455
				15	0.414781
				15	0.615234
				15	0.199035
				15	0.34513
				15	0.430467
				15	0.393079
				15	0.31786
				15	0.388951
				15	0.305722
				15	0.327764
				15	0.470365
				15	0.448226
				15	0.347412
				15	0.405083
				15	0.554718
				15	0.291708
				15	0.567832
				15	0.281768
				15	0.55882
				15	0.430366
				15	0.326492
				15	0.339528
				15	0.327624
				15	0.18243
				15	0.270515
				15	0.341007
				15	0.319636
				15	0.581012
				15	0.410922
				15	0.430246
				15	0.348102
				15	0.284087
				15	0.449378
				15	0.310209
				15	0.380551
				15	0.540546
				15	0.477966
				15	0.45285
				15	0.512217
				15	0.453328
				15	0.34631
				15	0.325517
				15	0.522858
				15	0.437299
				15	0.426412
				15	0.531282
				15	0.566637
				15	0.402562
				15	0.459197
				15	0.448496
				15	0.488275
				15	0.506817
				15	0.501757
				15	0.544851
				15	0.60486
				15	0.445855
				15	0.312733
				15	0.475953
				15	0.474149
				15	0.303702
				15	0.459798
				15	0.362854
				15	0.466116
				15	0.423761
				15	0.55614
				15	0.345964
				15	0.605204
				15	0.4569
				15	0.396897
				15	0.338097
				15	0.351766
				15	0.296762
				15	0.377969
				15	0.480755
				15	0.646044
				15	0.328555
				15	0.511212
				15	0.261739
				15	0.573247
				15	0.578206
				15	0.374442
				15	0.33249
				15	0.256585
				15	0.415232
				15	0.291392
				15	0.431387
				15	0.53784
				15	0.54708
				15	0.55462
				15	0.395619
				15	0.36307
				15	0.535055
				15	0.581043
				15	0.459121
				15	0.31153
				15	0.409085
				15	0.619249
				15	0.444809
				15	0.481943
				15	0.575175
				15	0.777159
				15	0.253775
				15	0.451714
				15	0.446498
				15	0.488713
				15	0.423124
				15	0.366442
				15	0.466722
				15	0.495595
				15	0.626906
				15	0.474024
				15	0.520615
				15	0.61525
				15	0.673896
				15	0.530539
				15	0.319916
				15	0.549744
				15	0.532355
				15	0.609744
				15	0.527031
				15	0.597722
				15	0.427798
				15	0.293784
				15	0.500254
				15	0.471099
				15	0.5076
				15	0.461815
				15	0.269578
				15	0.399641
				15	0.420585
				15	0.30548
				15	0.20027
				15	0.228146
				15	0.344538
				15	0.322634
				15	0.413634
				15	0.389124
				15	0.292427
				15	0.400896
				15	0.447471
				15	0.419745
				15	0.337526
				15	0.31165
				15	0.375676
				15	0.386378
				15	0.488617
				15	0.34577
				15	0.422626
				15	0.434729
				15	0.491775
				15	0.360039
				15	0.419219
				15	0.497427
				15	0.47582
				15	0.52741
				15	0.470051
				15	0.481971
				15	0.437301
				15	0.383707
				15	0.669866
				15	0.606032
				15	0.426368
				15	0.371966
				15	0.480682
				15	0.573631
				15	0.454622
				15	0.402398
				15	0.474014
				15	0.535921
				15	0.337402
				15	0.482454
				15	0.308618
				15	0.49598
				15	0.359126
				15	0.703772
				15	0.384947
				15	0.287126
				15	0.371962
				15	0.417956
				15	0.249419
				15	0.333292
				15	0.31225
				15	0.458991
				15	0.527086
				15	0.614007
				15	0.599574
				15	0.587847
				15	0.216663
				15	0.805159
				15	0.443754
				15	0.312329
				15	0.338983
				15	0.414154
				15	0.474349
				15	0.483897
				15	0.45699
				15	0.433276
				15	0.397854
				15	0.411157
				15	0.528541
				15	0.417808
				15	0.42992
				15	0.622699
				15	0.527491
				15	0.493108
				15	0.465881
				15	0.534291
				15	0.522518
				15	0.504975
				15	0.238272
				15	0.404222
				15	0.466231
				15	0.556026
				15	0.430142
				15	0.282393
				15	0.351699
				15	0.38879
				15	0.347747
				15	0.30192
				15	0.212084
				15	0.348268
				15	0.388483
				15	0.378286
				15	0.318998
				15	0.404742
				15	0.398977
				15	0.384099
				15	0.338993
				15	0.444312
				15	0.357519
				15	0.445887
				15	0.503577
				15	0.676622
				15	0.43575
				15	0.381277
				15	0.429599
				15	0.485274
				15	0.154478
				15	0.537516
				15	0.503894
				15	0.357193
				15	0.501882
				15	0.410793
				15	0.510498
				15	0.406011
				15	0.354311
				15	0.409712
				15	0.466098
				15	0.469297
				15	0.288438
				15	0.432738
				15	0.422874
				15	0.484564
				15	0.438497
				15	0.285003
				15	0.502038
				15	0.588577
				15	0.328368
				15	0.537055
				15	0.363005
				15	0.419017
				15	0.469006
				15	0.575332
				15	0.490303
				15	0.529203
				15	0.31447
				15	0.525949
				15	0.594262
				15	0.452932
				15	0.493363
				15	0.584696
				15	0.366727
				15	0.585322
				15	0.513675
				15	0.465812
				15	0.659961
				15	0.558275
				15	0.569756
				15	0.450694
				15	0.638731
				15	0.465164
				16	0.368351
				16	0.518921
				16	0.487157
				16	0.315838
				16	0.450898
				16	0.497325
				16	0.381099
				16	0.374182
				16	0.527698
				16	0.298973
				16	0.281307
				16	0.531916
				16	0.302477
				16	0.404943
				16	0.472862
				16	0.322509
				16	0.375424
				16	0.314473
				16	0.399308
				16	0.489421
				16	0.519644
				16	0.409243
				16	0.353819
				16	0.379002
				16	0.479035
				16	0.406749
				16	0.393538
				16	0.532556
				16	0.488001
				16	0.331984
				16	0.408485
				16	0.501298
				16	0.367166
				16	0.396706
				16	0.486063
				16	0.354609
				16	0.317936
				16	0.584102
				16	0.356372
				16	0.449831
				16	0.494087
				16	0.381162
				16	0.38244
				16	0.312965
				16	0.390943
				16	0.433695
				16	0.520659
				16	0.441274
				16	0.401401
				16	0.3127
				16	0.430223
				16	0.359476
				16	0.582976
				16	0.393498
				16	0.520006
				16	0.481183
				16	0.436401
				16	0.446271
				16	0.319056
				16	0.49297
				16	0.485164
				16	0.617396
				16	0.392652
				16	0.476064
				16	0.394596
				16	0.395367
				16	0.436315
				16	0.418612
				16	0.412076
				16	0.457249
				16	0.454713
				16	0.279978
				16	0.46542
				16	0.443166
				16	0.542673
				16	0.339493
				16	0.277627
				16	0.450639
				16	0.348665
				16	0.464768
				16	0.399766
				16	0.301111
				16	0.447554
				16	0.405554
				16	0.602997
				16	0.47909
				16	0.285745
				16	0.485836
				16	0.490321
				16	0.341708
				16	0.522471
				16	0.504749
				16	0.673326
				16	0.595583
				16	0.319484
				16	0.359764
				16	0.421618
				16	0.371906
				16	0.395704
				16	0.500792
				16	0.487409
				16	0.36431
				16	0.419662
				16	0.251934
				16	0.4536
				16	0.463641
				16	0.389422
				16	0.389182
				16	0.365554
				16	0.245573
				16	0.42419
				16	0.2858
				16	0.268181
				16	0.634526
				16	0.369244
				16	0.352644
				16	0.405978
				16	0.418746
				16	0.429617
				16	0.461349
				16	0.279393
				16	0.51179
				16	0.359793
				16	0.44641
				16	0.49364
				16	0.451568
				16	0.37457
				16	0.518792
				16	0.774024
				16	0.487573
				16	0.455304
				16	0.438894
				16	0.397727
				16	0.399422
				16	0.469499
				16	0.41216
				16	0.548272
				16	0.486927
				16	0.340023
				16	0.374032
				16	0.37847
				16	0.385673
				16	0.454925
				16	0.554486
				17	0.599649
				17	0.354064
				17	0.539848
				17	0.397795
				17	0.379495
				17	0.470012
				17	0.386374
				17	0.394754
				17	0.49462
				17	0.437803
				17	0.328765
				17	0.382706
				17	0.408094
				17	0.476287
				17	0.44362
				17	0.411024
				17	0.377192
				17	0.337137
				17	0.356216
				17	0.358009
				17	0.514309
				17	0.366059
				17	0.455158
				17	0.440873
				17	0.424099
				17	0.41663
				17	0.403502
				17	0.269083
				17	0.420263
				17	0.42247
				17	0.407777
				17	0.45018
				17	0.382787
				17	0.383137
				17	0.367224
				17	0.253725
				17	0.46872
				17	0.508107
				17	0.408013
				17	0.382625
				17	0.316512
				17	0.414968
				17	0.449154
				17	0.529939
				17	0.374972
				17	0.342142
				17	0.367275
				17	0.524916
				17	0.221578
				17	0.358531
				17	0.584239
				17	0.423732
				17	0.335517
				17	0.32321
				17	0.385207
				17	0.432315
				17	0.430952
				17	0.395268
				17	0.304691
				17	0.209007
				17	0.282197
				17	0.550758
				17	0.701996
				17	0.33852
				17	0.40186
				17	0.481602
				17	0.38961
				17	0.442701
				17	0.324984
				17	0.420492
				17	0.3051
				17	0.56242
				17	0.313021
				17	0.551433
				17	0.256271
				17	0.42005
				17	0.323576
				17	0.278636
				17	0.398062
				17	0.391049
				17	0.389927
				17	0.371313
				17	0.515587
				17	0.340023
				17	0.507872
				17	0.542605
				17	0.460735
				17	0.406483
				17	0.538711
				17	0.38947
				17	0.357476
				17	0.330318
				17	0.489686
				17	0.619013
				17	0.500115
				17	0.32398
				17	0.423306
				17	0.513643
				17	0.365857
				17	0.451866
				17	0.499228
				17	0.336808
				17	0.306263
				17	0.325421
				17	0.487236
				17	0.521191
				17	0.365432
				17	0.348435
				17	0.385328
				17	0.298589
				17	0.332406
				17	0.330199
				17	0.521175
				17	0.424945
				17	0.443714
				17	0.338097
				17	0.402461
				17	0.433466
				17	0.47073
				17	0.210899
				17	0.237772
				17	0.388884
				17	0.401794
				17	0.266294
				17	0.487307
				17	0.336501
				17	0.401482
				17	0.378436
				17	0.327214
				17	0.421697
				17	0.507168
				17	0.477916
				17	0.242307
				17	0.337441
				17	0.494895
				17	0.351117
				17	0.360342
				17	0.353844
				17	0.407166
				17	0.597065
				17	0.383439
				17	0.560574
				17	0.4251
				17	0.500882
				17	0.42633
				17	0.436307
				17	0.376326
				17	0.539742
				17	0.339032
				17	0.619152
				17	0.348639
				17	0.450099
				17	0.642796
				17	0.398069
				17	0.388756
				17	0.346816
				17	0.36152
				17	0.414896
				17	0.43159
				17	0.425428
				17	0.442982
				17	0.383109
				17	0.306395
				17	0.496776
				17	0.277195
				17	0.524905
				17	0.562907
				17	0.410138
				17	0.453366
				17	0.600079
				17	0.512913
				17	0.480777
				17	0.494179
				17	0.394931
				17	0.365743
				17	0.440229
				17	0.616474
				17	0.406382
				17	0.458968
				17	0.49447
				17	0.491889
				17	0.402677
				17	0.375718
				17	0.528391
				17	0.361379
				17	0.369862
				17	0.404632
				17	0.389129
				17	0.36119
				17	0.675283
				17	0.475863
				17	0.506316
				17	0.438212
				17	0.419218
				17	0.524108
				17	0.517556
				17	0.352024
				17	0.262839
				17	0.6143
				17	0.301568
				17	0.264128
				17	0.553126
				17	0.348324
				17	0.372238
				17	0.25652
				17	0.279702
				17	0.31101
				17	0.353872
				17	0.383753
				17	0.529878
				17	0.412775
				17	0.476356
				17	0.44604
				17	0.465676
				17	0.565824
				17	0.304045
				17	0.362666
				17	0.352465
				17	0.350049
				17	0.519927
				17	0.370017
				17	0.376453
				17	0.385903
				17	0.502321
				17	0.403379
				17	0.367574
				17	0.434002
				17	0.351585
				17	0.517409
				17	0.307969
				17	0.49648
				17	0.496216
				17	0.396695
				17	0.310346
				17	0.347747
				17	0.288257
				17	0.436099
				17	0.419561
				17	0.356312
				17	0.352132
				17	0.454703
				17	0.35087
				17	0.238611
				17	0.443856
				17	0.342297
				17	0.371723
				17	0.366914
				17	0.259834
				17	0.346469
				17	0.315914
				17	0.327028
				17	0.422073
				17	0.475478
				17	0.375043
				17	0.404762
				17	0.460988
				17	0.235186
				17	0.361767
				17	0.378087
				17	0.396669
				17	0.451726
				17	0.365991
				17	0.3359
				17	0.516487
				17	0.450854
				17	0.325704
				17	0.45791
				17	0.25161
				17	0.521746
				17	0.47872
				17	0.383566
				17	0.234204
				17	0.327706
				17	0.464737
				17	0.3731
				17	0.453935
				17	0.530712
				17	0.422524
				17	0.450992
				17	0.403955
				17	0.231842
				17	0.387694
				17	0.431947
				17	0.386267
				17	0.385439
				17	0.211428
				17	0.552935
				17	0.479442
				17	0.45451
				17	0.35665
				17	0.464167
				17	0.452671
				17	0.434367
				17	0.333183
				17	0.309459
				17	0.334678
				17	0.374589
				17	0.344365
				17	0.360311
				17	0.57237
				17	0.321377
				17	0.448116
				17	0.38542
				17	0.472849
				17	0.397492
				17	0.377601
				17	0.503982
				17	0.432756
				17	0.464761
				17	0.459351
				17	0.44661
				17	0.313947
				17	0.327405
				17	0.630951
				17	0.476424
				17	0.659899
				17	0.467586
				17	0.471969
				17	0.430385
				17	0.477391
				17	0.424923
				17	0.398406
				17	0.409198
				17	0.375072
				17	0.375779
				17	0.648435
				17	0.33548
				17	0.386866
				17	0.262633
				17	0.423039
				17	0.486709
				17	0.485802
				17	0.335624
				17	0.465325
				17	0.340609
				17	0.36561
				17	0.289249
				17	0.466505
				17	0.415957
				17	0.35767
				17	0.273248
				17	0.5154
				17	0.577548
				17	0.416224
				17	0.415807
				17	0.380541
				17	0.270756
				17	0.405764
				17	0.48853
				17	0.422061
				17	0.33442
				17	0.264593
				17	0.380803
				17	0.376857
				17	0.68823
				17	0.428323
				17	0.280197
				17	0.515861
				17	0.279448
				17	0.448454
				17	0.451731
				17	0.347421
				17	0.331703
				17	0.292605
				17	0.39394
				17	0.352852
				17	0.271356
				17	0.317837
				17	0.345548
				17	0.39262
				17	0.36887
				17	0.285167
				17	0.327231
				17	0.290734
				17	0.452851
				17	0.462731
				17	0.503774
				17	0.416777
				17	0.617161
				17	0.525192
				17	0.562778
				17	0.338245
				17	0.494819
				17	0.538196
				17	0.416964
				17	0.527635
				17	0.482033
				17	0.524997
				17	0.478752
				17	0.513938
				17	0.447027
				17	0.42234
				17	0.456067
				17	0.378441
				17	0.411321
				17	0.452795
				17	0.43835
				17	0.350687
				17	0.426404
				17	0.363271
				17	0.484355
				17	0.393417
				17	0.338518
				17	0.351834
				17	0.39727
				17	0.514833
				17	0.341011
				17	0.463762
				17	0.35358
				17	0.451422
				17	0.678514
				17	0.544783
				17	0.467309
				17	0.419117
				17	0.568909
				17	0.441352
				17	0.336874
				17	0.393295
				17	0.378553
				17	0.399088
				17	0.481576
				17	0.473496
				17	0.468274
				17	0.497827
				17	0.45285
				17	0.460957
				17	0.4673
				17	0.316231
				17	0.244743
				17	0.355052
				17	0.364453
				17	0.300269
				17	0.415414
				17	0.452824
				17	0.496764
				17	0.503969
				17	0.333621
				17	0.452852
				17	0.530351
				17	0.653038
				17	0.489749
				17	0.449433
				17	0.422307
				17	0.465612
				17	0.477393
				17	0.458688
				17	0.500146
				17	0.339682
				17	0.382462
				17	0.407337
				17	0.702813
				17	0.534815
				17	0.477834
				17	0.481147
				17	0.43292
				17	0.418789
				17	0.576638
				17	0.458329
				17	0.388939
				17	0.538893
				17	0.582305
				17	0.437984
				17	0.434666
				17	0.452189
				17	0.646407
				17	0.59317
				17	0.316154
				17	0.608503
				17	0.501878
				17	0.472132
				17	0.368181
				17	0.546055
				17	0.476344
				17	0.459396
				17	0.413665
				17	0.602072
				17	0.459708
				17	0.503439
				17	0.46768
				17	0.3936
				17	0.668242
				17	0.552715
				17	0.584582
				17	0.566726
				17	0.516367
				17	0.633744
				17	0.418814
				17	0.520143
				17	0.578416
				17	0.539112
				17	0.521725
				17	0.652154
				17	0.449909
				17	0.50668
				17	0.588408
				17	0.834862
				17	0.657439
				17	0.518749
				17	0.350749
				17	0.546501
				17	0.546901
				17	0.51917
				17	0.380472
				17	0.469618
				17	0.527739
				17	0.567474
				17	0.51364
				17	0.570594
				18	0.414538
				18	0.354604
				18	0.371264
				18	0.327597
				18	0.254809
				18	0.350305
				18	0.378227
				18	0.362175
				18	0.588243
				18	0.408588
				18	0.404475
				18	0.446324
				18	0.53694
				18	0.345885
				18	0.515174
				18	0.389649
				18	0.363396
				18	0.307668
				18	0.381012
				18	0.417529
				18	0.476302
				18	0.369465
				18	0.357417
				18	0.296491
				18	0.477033
				18	0.448447
				18	0.5036
				18	0.271328
				18	0.521687
				18	0.373286
				18	0.643119
				18	0.469807
				18	0.383586
				18	0.494433
				18	0.476198
				18	0.413611
				18	0.506833
				18	0.433243
				18	0.445757
				18	0.291787
				18	0.623088
				18	0.336092
				18	0.350841
				18	0.440238
				18	0.488498
				18	0.5599
				18	0.576151
				18	0.367934
				18	0.474927
				18	0.351228
				18	0.509065
				18	0.449327
				18	0.280668
				18	0.315892
				18	0.308474
				18	0.397646
				18	0.385732
				18	0.601593
				18	0.41261
				18	0.448794
				18	0.391433
				18	0.33604
				18	0.238195
				18	0.391037
				18	0.571128
				18	0.427253
				18	0.397768
				18	0.501016
				18	0.42665
				18	0.344139
				18	0.321365
				18	0.319742
				18	0.46525
				18	0.451672
				18	0.422573
				18	0.460233
				18	0.310811
				18	0.413939
				18	0.451537
				18	0.49613
				18	0.408964
				18	0.413058
				18	0.425951
				18	0.454893
				18	0.469302
				18	0.470648
				18	0.666806
				18	0.493298
				18	0.549128
				18	0.596736
				18	0.464985
				18	0.530389
				18	0.562961
				18	0.474834
				18	0.490667
				18	0.46108
				18	0.513634
				18	0.418252
				18	0.328822
				18	0.559652
				18	0.638022
				18	0.517012
				18	0.434012
				18	0.427027
				18	0.401626
				18	0.477946
				18	0.281287
				18	0.495549
				18	0.271373
				18	0.507682
				18	0.50569
				18	0.491804
				18	0.282396
				18	0.651257
				18	0.374628
				18	0.491239
				18	0.46153
				18	0.495303
				18	0.437626
				18	0.464599
				18	0.499633
				18	0.447043
				18	0.514154
				18	0.489766
				18	0.455439
				18	0.508205
				18	0.373938
				18	0.409584
				18	0.388765
				18	0.526052
				18	0.658282
				18	0.354162
				18	0.450363
				18	0.332815
				18	0.451012
				18	0.372473
				18	0.421206
				18	0.478496
				18	0.530393
				18	0.475027
				18	0.433646
				18	0.450817
				18	0.360666
				18	0.558273
				18	0.411216
				19	0.52679
				19	0.528582
				19	0.563907
				19	0.601977
				19	0.632293
				19	0.333572
				19	0.626479
				19	0.397175
				19	0.606953
				19	0.209706
				19	0.628201
				19	0.518873
				19	0.537383
				19	0.37532
				19	0.623467
				19	0.531636
				19	0.216371
				19	0.630503
				19	0.497786
				19	0.592208
				19	0.630256
				19	0.619791
				19	0.73155
				19	0.535725
				19	0.608471
				19	0.612691
				19	0.70253
				19	0.628155
				19	0.554554
				19	0.713898
				19	0.566023
				19	0.557639
				19	0.567331
				19	0.54478
				19	0.72397
				19	0.398789
				19	0.598595
				19	0.633266
				19	0.503803
				19	0.418533
				19	0.526962
				19	0.537678
				19	0.530971
				19	0.484929
				19	0.556657
				19	0.467025
				19	0.380557
				19	0.725598
				19	0.585328
				19	0.481067
				19	0.659544
				19	0.451031
				19	0.564866
				19	0.781877
				19	0.496124
				19	0.486217
				19	0.452631
				19	0.380584
				19	0.585301
				19	0.710892
				19	0.489233
				19	0.656392
				19	0.192823
				19	0.436349
				19	0.487588
				19	0.581313
				19	0.465758
				19	0.582072
				19	0.648527
				19	0.423068
				19	0.420016
				19	0.697125
				19	0.490413
				19	0.250377
				19	0.423339
				19	0.401317
				19	0.554453
				19	0.684389
				19	0.527997
				19	0.500665
				19	0.600887
				19	0.458164
				19	0.451139
				19	0.502932
				19	0.660449
				19	0.645243
				19	0.496288
				19	0.586627
				19	0.555049
				19	0.522151
				19	0.471283
				19	0.56557
				19	0.563444
				19	0.52189
				19	0.585616
				19	0.489244
				19	0.635704
				19	0.532879
				19	0.471836
				19	0.706863
				19	0.618689
				19	0.569185
				19	0.514879
				19	0.355053
				19	0.651408
				19	0.568913
				19	0.445441
				19	0.486242
[truncated: 428 more rows]

## Sheet: Figure 3
Figure 3a													Figure 3b				Figure 3d			Figure 3f							Figure 3g
Pt7 wavenumber (cm-1)	Pt7 Absorbance	Pt15 wavenumber (cm-1)	Pt15 Absorbance	Pt19 wavenumber (cm-1)	Pt19 Absorbance	Pt24 wavenumber (cm-1)	Pt24 Absorbance	Pt30 wavenumber (cm-1)	Pt30 Absorbance	Pt35 wavenumber (cm-1)	Pt35 Absorbance		Number of Pt atoms in the cluster	Fraction of neutral Pt	Fraction of cationic Pt		Pt-Pt coordination number in the model used in DFT	Average bond energy of Pt to Al2O3 (eV/bond)		Number of Pt atoms in the cluster	Fraction of cationic Pt	CNPt-Pt ≦ 3	CNPt-Pt ≦ 4	CNPt-Pt ≦ 5	CNPt-Pt ≦ 6		Number of Pt atoms in the cluster	Amount of produced CO2 per single Pt clusters (CO2 molecules per cluster)	Standard deviation		Number of Pt atoms in the cluster	Ratio of neutral to cationic Pt atoms
2200.38	-1.96091e-06	2200.38	-9.64991e-06	2200.38	-7.17982e-06	2200.38	3.86693e-06	2200.38	-5.27912e-06	2200.38	1.15597e-06		7	0.312	0.688		1	3.15595		7	0.688	0.857143	0.857143	0.857143	1		7	0.442752			7	0.454309
2198.45	1.86258e-06	2198.45	-1.55741e-06	2198.45	-2.29333e-06	2198.45	5.98295e-06	2198.45	-5.04091e-06	2198.45	-3.2703e-06		15	0.486	0.514		2	2.93009		15	0.514	0.466667	0.666667	0.733333	1		15	0.891938			15	0.94553
2196.52	5.76051e-06	2196.52	1.26624e-06	2196.52	3.10611e-07	2196.52	3.67114e-06	2196.52	-1.00772e-06	2196.52	-3.42693e-06		19	0.671	0.329		3	1.40613		19	0.329	0	0.375	0.375	0.5625		18	1.58009			19	2.04127
2194.6	3.06353e-06	2194.6	1.59238e-06	2194.6	-1.08728e-06	2194.6	-1.66696e-06	2194.6	1.7622e-06	2194.6	1.58618e-06		24	0.725	0.275		4	0.87023		24	0.275	0.05	0.3	0.35	0.55		19	2.17341			24	2.63486
2192.67	4.42296e-07	2192.67	3.92234e-06	2192.67	-5.15633e-06	2192.67	3.80188e-07	2192.67	6.00568e-07	2192.67	7.00913e-06		30	0.699	0.301		5	0.863823		30	0.301	0	0.25	0.291667	0.458333		24	3.27943			30	2.32724
2190.74	1.48747e-06	2190.74	4.34741e-06	2190.74	-8.81583e-06	2190.74	9.49409e-06	2190.74	1.7791e-06	2190.74	8.70202e-06		35	0.662	0.338		6	0.499671		35	0.338	0.037037	0.222222	0.37037	0.444444		30	2.74517	0.270843		35	1.9576
2188.81	-6.8031e-07	2188.81	1.10891e-06	2188.81	-5.94512e-06	2188.81	8.05623e-06	2188.81	3.5195e-06	2188.81	6.59495e-06						7	0.255091									30	2.45858
2186.88	-5.1104e-06	2186.88	-8.91887e-07	2186.88	3.66471e-07	2186.88	-2.23188e-06	2186.88	-2.96569e-07	2186.88	2.84803e-06						8	0.283261									30	3.12004
2184.95	-5.43218e-06	2184.95	-4.13707e-07	2184.95	-6.80388e-07	2184.95	-6.45879e-06	2184.95	-4.90744e-06	2184.95	3.91353e-07																32	2.57722
2183.02	-1.61501e-06	2183.02	3.54707e-07	2183.02	-6.63504e-06	2183.02	7.69595e-08	2183.02	-3.82146e-06	2183.02	-3.6498e-07																35	2.36721
2181.1	2.40171e-06	2181.1	8.94596e-07	2181.1	-7.55684e-06	2181.1	1.21868e-05	2181.1	3.76299e-06	2181.1	-3.42087e-06
2179.17	3.33861e-06	2179.17	1.37192e-07	2179.17	-3.32513e-06	2179.17	1.50222e-05	2179.17	1.17775e-05	2179.17	-6.87621e-06
2177.24	1.16629e-06	2177.24	-1.30629e-06	2177.24	1.78071e-06	2177.24	5.82455e-06	2177.24	9.07377e-06	2177.24	-7.45091e-06
2175.31	-1.39466e-06	2175.31	-2.94465e-06	2175.31	4.23131e-06	2175.31	-1.33475e-06	2175.31	-2.34672e-06	2175.31	-6.10487e-06
2173.38	-2.36365e-06	2173.38	-4.1667e-06	2173.38	2.96731e-06	2173.38	1.28568e-06	2173.38	-8.87237e-06	2173.38	-2.46799e-06
2171.45	-1.00008e-06	2171.45	-3.67126e-06	2171.45	1.16932e-06	2171.45	8.94723e-06	2171.45	-6.98162e-06	2171.45	1.07983e-06
2169.53	-1.10338e-06	2169.53	-2.36717e-06	2169.53	-1.20537e-08	2169.53	1.18413e-05	2169.53	-2.09296e-06	2169.53	1.25868e-06
2167.6	-5.82298e-06	2167.6	2.66709e-07	2167.6	2.63793e-07	2167.6	9.23909e-06	2167.6	1.08516e-06	2167.6	7.78664e-07
2165.67	-8.91832e-06	2165.67	1.63152e-06	2165.67	2.56746e-06	2165.67	7.56209e-06	2165.67	1.74423e-06	2165.67	2.69988e-06
2163.74	-5.37883e-06	2163.74	-8.81622e-07	2163.74	4.32953e-06	2163.74	8.35155e-06	2163.74	2.22573e-06	2163.74	4.09242e-06
2161.81	1.78604e-06	2161.81	-1.20161e-06	2161.81	2.0806e-06	2161.81	9.7788e-06	2161.81	3.77115e-06	2161.81	3.04638e-06
2159.88	8.30683e-06	2159.88	4.93265e-06	2159.88	-7.08769e-07	2159.88	7.7151e-06	2159.88	4.19192e-06	2159.88	2.95186e-06
2157.95	1.21141e-05	2157.95	1.03322e-05	2157.95	4.22002e-07	2157.95	2.94176e-06	2157.95	1.35951e-06	2157.95	4.06895e-06
2156.03	8.92831e-06	2156.03	8.17822e-06	2156.03	-4.65261e-08	2156.03	4.20002e-06	2156.03	-2.01468e-06	2156.03	8.17754e-07
2154.1	-6.39935e-07	2154.1	1.61164e-06	2154.1	-8.5838e-06	2154.1	6.68114e-06	2154.1	-2.43922e-06	2154.1	-4.88164e-06
2152.17	-4.65015e-06	2152.17	-2.10645e-06	2152.17	-1.74893e-05	2152.17	2.09635e-06	2152.17	-3.72742e-07	2152.17	-7.00914e-06
2150.24	5.04819e-06	2150.24	-4.05039e-07	2150.24	-1.37424e-05	2150.24	-3.54312e-06	2150.24	2.18615e-06	2150.24	-6.43465e-06
2148.31	1.82156e-05	2148.31	3.20689e-06	2148.31	4.57396e-07	2148.31	-2.49607e-06	2148.31	2.4188e-06	2148.31	-3.89808e-06
2146.38	1.61625e-05	2146.38	4.70033e-06	2146.38	1.18506e-05	2146.38	4.2587e-06	2146.38	6.56807e-09	2146.38	2.00669e-07
2144.46	-7.30498e-07	2144.46	3.50626e-06	2144.46	1.12677e-05	2144.46	1.56324e-05	2144.46	-2.15923e-06	2144.46	1.43169e-06
2142.53	-1.2603e-05	2142.53	1.26567e-06	2142.53	2.41929e-06	2142.53	2.60061e-05	2142.53	-2.50727e-06	2142.53	-3.64929e-07
2140.6	-1.01845e-05	2140.6	-4.00507e-07	2140.6	-3.80417e-06	2140.6	2.43311e-05	2140.6	2.93743e-07	2140.6	-3.00909e-06
2138.67	-4.28448e-06	2138.67	-1.81132e-06	2138.67	-4.37217e-06	2138.67	1.56584e-05	2138.67	3.43508e-06	2138.67	-4.99071e-06
2136.74	-3.70254e-06	2136.74	-3.31584e-06	2136.74	-4.6442e-06	2136.74	1.02592e-05	2136.74	3.38802e-06	2136.74	-4.33969e-06
2134.81	-7.88197e-07	2134.81	-4.40315e-06	2134.81	-5.36978e-06	2134.81	7.10455e-06	2134.81	2.3938e-06	2134.81	-1.95595e-06
2132.88	3.529e-06	2132.88	-5.41235e-06	2132.88	-4.88843e-06	2132.88	5.36563e-06	2132.88	1.75366e-06	2132.88	-4.09382e-07
2130.96	-1.05066e-08	2130.96	-5.59255e-06	2130.96	-3.35967e-06	2130.96	7.00348e-06	2130.96	-1.02119e-06	2130.96	-2.99909e-07
2129.03	-6.59627e-06	2129.03	-3.59289e-06	2129.03	-3.39303e-06	2129.03	6.85919e-06	2129.03	-5.18954e-06	2129.03	-2.15744e-06
2127.1	-9.49787e-06	2127.1	-5.4249e-07	2127.1	-7.27806e-06	2127.1	-6.26208e-07	2127.1	-7.13021e-06	2127.1	-5.16188e-06
2125.17	-8.78487e-06	2125.17	1.56948e-06	2125.17	-1.19943e-05	2125.17	-3.89166e-06	2125.17	-3.50202e-06	2125.17	-4.52314e-06
2123.24	-6.07685e-06	2123.24	1.42387e-06	2123.24	-1.19613e-05	2123.24	6.53387e-06	2123.24	3.45617e-06	2123.24	3.88594e-08
2121.31	-4.82341e-06	2121.31	6.41478e-07	2121.31	-7.87858e-06	2121.31	1.69314e-05	2121.31	6.9055e-06	2121.31	4.70421e-06
2119.39	-5.47413e-06	2119.39	2.01312e-06	2119.39	-3.19576e-06	2119.39	1.44119e-05	2119.39	6.28711e-06	2119.39	7.48301e-06
2117.46	-5.15863e-06	2117.46	3.1096e-06	2117.46	4.07606e-07	2117.46	5.90637e-06	2117.46	4.70208e-06	2117.46	6.52534e-06
2115.53	-5.3565e-06	2115.53	2.04167e-06	2115.53	-1.33806e-06	2115.53	4.1658e-06	2115.53	1.48151e-06	2115.53	2.34128e-06
2113.6	-5.32736e-06	2113.6	8.3012e-07	2113.6	-8.03233e-06	2113.6	5.92115e-06	2113.6	-1.82352e-06	2113.6	1.20925e-07
2111.67	2.09174e-07	2111.67	1.50569e-06	2111.67	-1.05648e-05	2111.67	2.83334e-06	2111.67	-3.06195e-06	2111.67	3.06436e-06
2109.74	5.41346e-06	2109.74	4.68911e-06	2109.74	-3.67511e-06	2109.74	-6.66682e-08	2109.74	-4.32275e-06	2109.74	3.54167e-06
2107.81	2.22588e-06	2107.81	5.39111e-06	2107.81	6.3872e-06	2107.81	6.32026e-07	2107.81	-5.58488e-06	2107.81	-1.76706e-06
2105.89	-2.63322e-06	2105.89	7.24023e-08	2105.89	1.11825e-05	2105.89	1.06033e-06	2105.89	-4.23734e-06	2105.89	-3.48174e-06
2103.96	-2.66348e-06	2103.96	-4.21632e-06	2103.96	7.40112e-06	2103.96	8.89137e-07	2103.96	1.30087e-06	2103.96	-5.12286e-07
2102.03	5.35441e-07	2102.03	-1.63437e-06	2102.03	-3.55651e-06	2102.03	2.36932e-06	2102.03	8.39073e-06	2102.03	-1.28619e-07
2100.1	3.64389e-06	2100.1	2.84891e-06	2100.1	-1.289e-05	2100.1	4.70175e-06	2100.1	9.4132e-06	2100.1	5.29349e-07
2098.17	4.69219e-06	2098.17	1.50419e-06	2098.17	-1.37691e-05	2098.17	4.32726e-06	2098.17	4.11923e-06	2098.17	4.2517e-06
2096.24	2.76067e-06	2096.24	-4.9979e-06	2096.24	-6.25334e-06	2096.24	-9.33294e-07	2096.24	-1.80251e-07	2096.24	4.27852e-06
2094.31	-3.70351e-07	2094.31	-9.45673e-06	2094.31	2.13758e-06	2094.31	-6.7191e-06	2094.31	-3.25433e-06	2094.31	2.69895e-07
2092.39	-1.21056e-06	2092.39	-1.02217e-05	2092.39	5.34012e-07	2092.39	-5.06936e-06	2092.39	-6.0021e-06	2092.39	-2.0741e-06
2090.46	1.02035e-06	2090.46	-1.00122e-05	2090.46	-5.59372e-06	2090.46	1.06673e-06	2090.46	-5.60269e-06	2090.46	-1.44338e-06
2088.53	3.42268e-06	2088.53	-6.52758e-06	2088.53	-4.36528e-06	2088.53	4.39996e-06	2088.53	-3.83522e-06	2088.53	-1.87857e-07
2086.6	5.37672e-06	2086.6	1.33264e-06	2086.6	2.84964e-06	2086.6	3.79108e-06	2086.6	-4.11884e-06	2086.6	1.12254e-06
2084.67	1.03328e-05	2084.67	7.39906e-06	2084.67	7.85137e-06	2084.67	-3.25916e-06	2084.67	-4.06272e-06	2084.67	3.37791e-06
2082.74	1.89211e-05	2082.74	8.94221e-06	2082.74	6.51021e-06	2082.74	-1.156e-05	2082.74	-2.62604e-06	2082.74	6.26831e-06
2080.82	2.46619e-05	2080.82	7.29264e-06	2080.82	1.61646e-06	2080.82	-9.82074e-06	2080.82	-9.9799e-07	2080.82	8.59384e-06
2078.89	2.22956e-05	2078.89	4.92086e-06	2078.89	-3.09584e-07	2078.89	-1.99065e-06	2078.89	1.38221e-06	2078.89	1.02646e-05
2076.96	1.77624e-05	2076.96	5.52737e-06	2076.96	3.31236e-06	2076.96	9.20954e-07	2076.96	3.38534e-06	2076.96	1.28906e-05
2075.03	1.78124e-05	2075.03	8.68267e-06	2075.03	1.15726e-05	2075.03	3.66476e-06	2075.03	1.42216e-06	2075.03	1.7782e-05
2073.1	2.09861e-05	2073.1	1.07572e-05	2073.1	1.76013e-05	2073.1	1.32414e-05	2073.1	-1.0266e-06	2073.1	2.00288e-05
2071.17	2.41235e-05	2071.17	1.09415e-05	2071.17	1.74189e-05	2071.17	2.22817e-05	2071.17	2.07978e-06	2071.17	1.61011e-05
2069.24	2.7835e-05	2069.24	9.936e-06	2069.24	1.69656e-05	2069.24	2.4386e-05	2069.24	7.40202e-06	2069.24	1.2149e-05
2067.32	3.15608e-05	2067.32	4.71108e-06	2067.32	1.73216e-05	2067.32	2.24552e-05	2067.32	9.55081e-06	2067.32	1.15326e-05
2065.39	3.48411e-05	2065.39	-3.68281e-06	2065.39	1.76171e-05	2065.39	2.14898e-05	2065.39	9.28683e-06	2065.39	9.86201e-06
2063.46	4.0656e-05	2063.46	-5.02524e-06	2063.46	2.42625e-05	2063.46	2.55004e-05	2063.46	7.66074e-06	2063.46	8.5972e-06
2061.53	4.97959e-05	2061.53	6.67416e-06	2061.53	3.73679e-05	2061.53	3.36976e-05	2061.53	6.77318e-06	2061.53	1.14983e-05
2059.6	5.75409e-05	2059.6	2.35058e-05	2059.6	4.97336e-05	2059.6	4.1162e-05	2059.6	9.19477e-06	2059.6	1.53254e-05
2057.67	6.10612e-05	2057.67	3.12e-05	2057.67	5.73197e-05	2057.67	5.05441e-05	2057.67	1.72461e-05	2057.67	1.57785e-05
2055.75	6.5127e-05	2055.75	2.90972e-05	2055.75	6.02666e-05	2055.75	6.43245e-05	2055.75	2.88979e-05	2055.75	1.31178e-05
2053.82	7.38084e-05	2053.82	2.72476e-05	2053.82	6.61044e-05	2053.82	7.15338e-05	2053.82	3.65206e-05	2053.82	8.99332e-06
2051.89	8.50057e-05	2051.89	2.85917e-05	2051.89	7.83833e-05	2051.89	7.05623e-05	2051.89	3.62748e-05	2051.89	6.2251e-06
2049.96	9.5999e-05	2049.96	3.06396e-05	2049.96	8.76835e-05	2049.96	7.27906e-05	2049.96	3.26811e-05	2049.96	8.77324e-06
2048.03	0.000105888	2048.03	3.43418e-05	2048.03	8.87653e-05	2048.03	7.74593e-05	2048.03	3.141e-05	2048.03	1.61778e-05
2046.1	0.000113894	2046.1	4.33585e-05	2046.1	8.43786e-05	2046.1	7.65388e-05	2046.1	3.2762e-05	2046.1	2.47189e-05
2044.17	0.000123626	2044.17	5.209e-05	2044.17	8.44039e-05	2044.17	7.15296e-05	2044.17	3.45176e-05	2044.17	3.08066e-05
2042.25	0.000136385	2042.25	5.41766e-05	2042.25	9.82711e-05	2042.25	7.3582e-05	2042.25	3.54174e-05	2042.25	3.08909e-05
2040.32	0.000143361	2040.32	5.66384e-05	2040.32	0.00011382	2040.32	8.96466e-05	2040.32	3.40117e-05	2040.32	2.7912e-05
2038.39	0.000140013	2038.39	6.42757e-05	2038.39	0.000121182	2038.39	0.000106904	2038.39	3.2641e-05	2038.39	2.58698e-05
2036.46	0.000133393	2036.46	6.99488e-05	2036.46	0.000128626	2036.46	0.000115134	2036.46	3.46058e-05	2036.46	2.24245e-05
2034.53	0.000132149	2034.53	6.97578e-05	2034.53	0.000144523	2034.53	0.000123747	2034.53	3.98766e-05	2034.53	1.90462e-05
2032.6	0.000134693	2032.6	6.87229e-05	2032.6	0.000167553	2032.6	0.000142445	2032.6	4.53436e-05	2032.6	1.94149e-05
2030.68	0.000131044	2030.68	7.14644e-05	2030.68	0.000191435	2030.68	0.000173936	2030.68	5.01573e-05	2030.68	2.54707e-05
2028.75	0.000119653	2028.75	7.61823e-05	2028.75	0.00021338	2028.75	0.000216332	2028.75	5.8188e-05	2028.75	3.92236e-05
2026.82	0.000110478	2026.82	8.00568e-05	2026.82	0.000235979	2026.82	0.000258382	2026.82	7.12662e-05	2026.82	5.47838e-05
2024.89	0.000112232	2024.89	8.52781e-05	2024.89	0.000260861	2024.89	0.000288858	2024.89	8.65822e-05	2024.89	6.35913e-05
2022.96	0.000116233	2022.96	9.25762e-05	2022.96	0.000281056	2022.96	0.000306449	2022.96	0.000100916	2022.96	6.71861e-05
2021.03	0.000111172	2021.03	9.81513e-05	2021.03	0.000288164	2021.03	0.000318106	2021.03	0.000114659	2021.03	7.26583e-05
2019.1	0.000104899	2019.1	0.000100444	2019.1	0.000290526	2019.1	0.000323609	2019.1	0.00012529	2019.1	7.93281e-05
2017.18	0.000102783	2017.18	9.89729e-05	2017.18	0.000294771	2017.18	0.000319219	2017.18	0.00012735	2017.18	8.02455e-05
2015.25	9.96553e-05	2015.25	9.40095e-05	2015.25	0.00029085	2015.25	0.000310954	2015.25	0.000123759	2015.25	7.64204e-05
2013.32	9.46955e-05	2013.32	8.90534e-05	2013.32	0.000273893	2013.32	0.000300677	2013.32	0.000119678	2013.32	7.35231e-05
2011.39	8.83836e-05	2011.39	8.43945e-05	2011.39	0.000251099	2011.39	0.000284886	2011.39	0.000115757	2011.39	7.23836e-05
2009.46	7.87297e-05	2009.46	7.9303e-05	2009.46	0.00022794	2009.46	0.000260873	2009.46	0.000110265	2009.46	6.97419e-05
2007.53	6.74138e-05	2007.53	7.41089e-05	2007.53	0.000206944	2007.53	0.000232147	2007.53	0.000100924	2007.53	6.33181e-05
2005.61	5.89959e-05	2005.61	6.83621e-05	2005.61	0.000188562	2005.61	0.000210329	2005.61	8.9593e-05	2005.61	5.63723e-05
2003.68	5.6656e-05	2003.68	6.22527e-05	2003.68	0.000175664	2003.68	0.000198839	2003.68	7.79125e-05	2003.68	5.38246e-05
2001.75	5.71941e-05	2001.75	5.56306e-05	2001.75	0.00016786	2001.75	0.000188586	2001.75	6.79726e-05	2001.75	5.29549e-05
1999.82	5.44202e-05	1999.82	4.95157e-05	1999.82	0.000159249	1999.82	0.000173112	1999.82	6.30135e-05	1999.82	4.91635e-05
1997.89	4.87142e-05	1997.89	4.60181e-05	1997.89	0.000146993	1997.89	0.000156886	1997.89	6.03153e-05	1997.89	4.19502e-05
1995.96	4.50763e-05	1995.96	4.38476e-05	1995.96	0.000135861	1995.96	0.000143318	1995.96	5.50981e-05	1995.96	3.35753e-05
1994.03	4.50063e-05	1994.03	4.10841e-05	1994.03	0.000127413	1994.03	0.000130969	1994.03	4.6532e-05	1994.03	2.80487e-05
1992.11	4.17842e-05	1992.11	3.85877e-05	1992.11	0.000115798	1992.11	0.000120938	1992.11	3.7187e-05	1992.11	2.68805e-05
1990.18	3.082e-05	1990.18	3.8718e-05	1990.18	0.000101818	1990.18	0.000111875	1990.18	3.27633e-05	1990.18	2.67009e-05
1988.25	2.28736e-05	1988.25	4.00151e-05	1988.25	9.16817e-05	1988.25	0.000102942	1988.25	3.34608e-05	1988.25	2.64998e-05
1986.32	2.79249e-05	1986.32	3.84988e-05	1986.32	8.25892e-05	1986.32	9.2967e-05	1986.32	3.36897e-05	1986.32	2.58773e-05
1984.39	3.5014e-05	1984.39	3.38789e-05	1984.39	7.14705e-05	1984.39	8.07909e-05	1984.39	3.22798e-05	1984.39	2.38735e-05
1982.46	3.45207e-05	1982.46	2.92253e-05	1982.46	6.27957e-05	1982.46	7.19935e-05	1982.46	3.10912e-05	1982.46	2.27084e-05
1980.54	3.0435e-05	1980.54	2.73378e-05	1980.54	5.61746e-05	1980.54	7.00449e-05	1980.54	2.93439e-05	1980.54	2.08122e-05
1978.61	2.64368e-05	1978.61	2.73462e-05	1978.61	4.71973e-05	1978.61	6.82751e-05	1978.61	2.46078e-05	1978.61	1.32347e-05
1976.68	2.4406e-05	1976.68	2.45102e-05	1976.68	4.33535e-05	1976.68	5.82941e-05	1976.68	1.93528e-05	1976.68	5.09627e-06
1974.75	2.40325e-05	1974.75	1.76798e-05	1974.75	4.85034e-05	1974.75	4.06517e-05	1974.75	1.5829e-05	1974.75	5.19677e-06
1972.82	2.10462e-05	1972.82	1.15746e-05	1972.82	4.56068e-05	1972.82	3.0088e-05	1972.82	1.36162e-05	1972.82	1.05263e-05
1970.89	1.4787e-05	1970.89	7.46432e-06	1970.89	3.08936e-05	1970.89	3.13329e-05	1970.89	1.35643e-05	1970.89	1.2545e-05
1968.96	1.31348e-05	1968.96	3.48883e-06	1968.96	2.04237e-05	1968.96	3.28964e-05	1968.96	1.45432e-05	1968.96	9.91278e-06
1967.04	1.38895e-05	1967.04	1.81779e-06	1967.04	1.77171e-05	1967.04	3.15783e-05	1967.04	1.36628e-05	1967.04	7.43982e-06
1965.11	9.62092e-06	1965.11	3.55091e-06	1965.11	1.35536e-05	1965.11	2.78785e-05	1965.11	1.10229e-05	1965.11	7.22613e-06
1963.18	5.33898e-06	1963.18	6.3879e-06	1963.18	9.76307e-06	1963.18	1.97969e-05	1963.18	9.64328e-06	1963.18	6.21178e-06
1961.25	7.48351e-06	1961.25	7.05844e-06	1961.25	1.12855e-05	1961.25	1.36234e-05	1961.25	9.12387e-06	1961.25	3.72683e-06
1959.32	1.30644e-05	1959.32	3.7022e-06	1959.32	1.54707e-05	1959.32	1.43079e-05	1959.32	7.16443e-06	1959.32	1.61132e-06
1957.39	1.49114e-05	1957.39	1.37883e-06	1957.39	1.72585e-05	1957.39	2.06301e-05	1957.39	6.25473e-06	1957.39	2.17533e-06
1955.47	1.05645e-05	1955.47	1.97798e-06	1955.47	1.22289e-05	1955.47	2.90899e-05	1955.47	6.77457e-06	1955.47	2.7689e-06
1953.54	8.06339e-06	1953.54	1.67928e-06	1953.54	6.25166e-06	1953.54	3.40272e-05	1953.54	5.37368e-06	1953.54	-3.77902e-07
1951.61	1.0798e-05	1951.61	4.07235e-06	1951.61	7.59662e-06	1951.61	3.21517e-05	1951.61	4.8518e-06	1951.61	-2.08503e-06
1949.68	8.56808e-06	1949.68	1.15868e-05	1949.68	1.06036e-05	1949.68	2.41131e-05	1949.68	9.07867e-06	1949.68	1.59757e-06
1947.75	-8.165e-07	1947.75	1.65922e-05	1947.75	8.00257e-06	1947.75	1.56714e-05	1947.75	1.2004e-05	1947.75	4.24997e-06
1945.82	-6.10596e-06	1945.82	1.49481e-05	1945.82	1.37323e-06	1945.82	1.27262e-05	1945.82	7.41744e-06	1945.82	4.4122e-06
1943.89	-5.4105e-06	1943.89	6.66409e-06	1943.89	-4.59457e-06	1943.89	1.26773e-05	1943.89	-1.1298e-08	1943.89	4.87433e-06
1941.97	-4.24031e-06	1941.97	-2.74027e-06	1941.97	-7.41099e-06	1941.97	1.14544e-05	1941.97	-2.04256e-06	1941.97	4.22642e-06
1940.04	-3.91562e-06	1940.04	-3.01545e-06	1940.04	-8.16623e-06	1940.04	1.13672e-05	1940.04	-9.66705e-07	1940.04	3.3285e-06
1938.11	-6.22664e-06	1938.11	4.37806e-06	1938.11	-9.63049e-06	1938.11	8.69543e-06	1938.11	-9.14107e-07	1938.11	1.82065e-06
1936.18	-1.05136e-05	1936.18	6.03976e-06	1936.18	-1.0684e-05	1936.18	-4.81205e-07	1936.18	-3.25153e-07	1936.18	-2.40709e-06
1934.25	-8.72673e-06	1934.25	-2.23084e-06	1934.25	-7.5269e-06	1934.25	-2.98304e-06	1934.25	3.39751e-07	1934.25	-7.58467e-06
1932.32	-2.38627e-06	1932.32	-9.90427e-06	1932.32	-5.09947e-06	1932.32	7.04958e-06	1932.32	1.02019e-06	1932.32	-1.1932e-05
1930.4	-2.24612e-08	1930.4	-1.01911e-05	1930.4	-6.28192e-06	1930.4	1.36663e-05	1930.4	3.22571e-06	1930.4	-1.39991e-05
1928.47	2.7444e-07	1928.47	-7.66178e-06	1928.47	-8.15447e-06	1928.47	1.03468e-05	1928.47	4.99589e-06	1928.47	-1.12559e-05
1926.54	-1.87582e-06	1926.54	-5.74697e-06	1926.54	-9.22737e-06	1926.54	5.63058e-06	1926.54	2.04023e-06	1926.54	-6.24233e-06
1924.61	-1.19735e-05	1924.61	-7.10721e-06	1924.61	-3.36086e-06	1924.61	1.95737e-06	1924.61	-4.61173e-06	1924.61	-5.65832e-06
1922.68	-1.81489e-05	1922.68	-1.02831e-05	1922.68	6.34481e-06	1922.68	8.76712e-07	1922.68	-9.5205e-06	1922.68	-8.56385e-06
1920.75	-9.1923e-06	1920.75	-7.7152e-06	1920.75	8.60938e-06	1920.75	1.03819e-06	1920.75	-9.3166e-06	1920.75	-4.80885e-06
1918.82	4.39605e-06	1918.82	-2.21419e-06	1918.82	5.41259e-06	1918.82	-1.17863e-06	1918.82	-4.89055e-06	1918.82	4.47672e-06
1916.9	1.25358e-05	1916.9	-2.38066e-06	1916.9	2.26417e-06	1916.9	-1.4742e-06	1916.9	-3.86291e-06	1916.9	6.36291e-06
1914.97	1.31068e-05	1914.97	-5.68526e-06	1914.97	-1.07617e-06	1914.97	-7.98978e-07	1914.97	-6.70423e-06	1914.97	2.39761e-07
1913.04	8.90855e-06	1913.04	-6.87866e-06	1913.04	-3.3987e-06	1913.04	-2.23344e-06	1913.04	-5.0851e-06	1913.04	-5.00267e-06
1911.11	8.09085e-06	1911.11	-4.82152e-06	1911.11	-3.49373e-06	1911.11	-2.27809e-06	1911.11	3.33895e-07	1911.11	-5.11434e-06
1909.18	1.15934e-05	1909.18	1.26547e-06	1909.18	-1.40154e-06	1909.18	1.15658e-06	1909.18	3.10213e-06	1909.18	-1.85519e-06
1907.25	1.07557e-05	1907.25	6.58162e-06	1907.25	-5.42443e-07	1907.25	4.32006e-06	1907.25	1.97899e-06	1907.25	2.04811e-07
1905.33	2.44767e-06	1905.33	6.6662e-06	1905.33	-2.80675e-06	1905.33	4.6918e-06	1905.33	4.03833e-07	1905.33	-1.42428e-06
1903.4	-3.45119e-06	1903.4	2.3985e-06	1903.4	-3.35478e-06	1903.4	6.35126e-06	1903.4	1.90599e-06	1903.4	-2.74242e-06
1901.47	-8.81186e-07	1901.47	-1.58222e-06	1901.47	-2.30686e-06	1901.47	1.07479e-05	1901.47	4.95479e-06	1901.47	5.10442e-07
1899.54	2.71733e-06	1899.54	5.63271e-07	1899.54	-9.53319e-07	1899.54	9.97111e-06	1899.54	6.10955e-06	1899.54	7.46435e-06
1897.61	3.42401e-06	1897.61	7.08422e-06	1897.61	1.8755e-06	1897.61	1.89033e-06	1897.61	8.08956e-06	1897.61	1.23093e-05
1895.68	1.14847e-06	1895.68	9.16984e-06	1895.68	2.15926e-06	1895.68	-2.82505e-06	1895.68	9.50409e-06	1895.68	8.18547e-06
1893.75	-3.51965e-06	1893.75	6.62934e-06	1893.75	2.69761e-06	1893.75	-7.15644e-07	1893.75	3.58241e-06	1893.75	3.27754e-08
1891.83	-7.14073e-06	1891.83	5.42191e-06	1891.83	7.50017e-06	1891.83	-1.72208e-06	1891.83	-4.44624e-06	1891.83	-1.31869e-06
1889.9	-7.57515e-06	1889.9	5.46673e-06	1889.9	9.2366e-06	1889.9	-8.84499e-06	1889.9	-4.57262e-06	1889.9	3.17111e-06
1887.97	-3.19332e-06	1887.97	1.14296e-06	1887.97	7.34651e-06	1887.97	-1.3435e-05	1887.97	7.72475e-07	1887.97	6.53222e-06
1886.04	4.97438e-06	1886.04	-6.61024e-06	1886.04	6.69953e-06	1886.04	-7.11291e-06	1886.04	2.74825e-06	1886.04	7.14468e-06
1884.11	1.08475e-05	1884.11	-7.53374e-06	1884.11	3.72528e-06	1884.11	5.00073e-06	1884.11	-3.06125e-07	1884.11	6.53855e-06
1882.18	9.42575e-06	1882.18	-1.22842e-06	1882.18	-2.84665e-06	1882.18	1.11552e-05	1882.18	-5.99147e-06	1882.18	4.95385e-06
1880.26	4.39858e-06	1880.26	2.07484e-06	1880.26	-6.83665e-06	1880.26	8.43973e-06	1880.26	-1.00086e-05	1880.26	1.94063e-06
1878.33	3.67562e-06	1878.33	1.31513e-06	1878.33	-4.41512e-06	1878.33	1.11365e-06	1878.33	-8.3085e-06	1878.33	-1.42106e-06
1876.4	6.92643e-06	1876.4	4.61527e-07	1876.4	-2.18248e-06	1876.4	-2.65379e-06	1876.4	-2.99194e-06	1876.4	-1.12119e-06
1874.47	8.94058e-06	1874.47	2.31093e-08	1874.47	-6.17915e-06	1874.47	-5.83354e-07	1874.47	-7.09837e-07	1874.47	4.81029e-06
1872.54	5.88761e-06	1872.54	1.25893e-06	1872.54	-9.91556e-06	1872.54	-3.35803e-07	1872.54	-1.38312e-06	1872.54	9.58342e-06
1870.61	-1.73291e-06	1870.61	2.80803e-06	1870.61	-1.05421e-05	1870.61	-4.29192e-06	1870.61	1.34729e-06	1870.61	7.31823e-06
1868.68	-8.75146e-06	1868.68	7.89431e-07	1868.68	-1.27793e-05	1868.68	-5.89249e-06	1868.68	3.59044e-06	1868.68	2.89478e-06
1866.76	-8.77849e-06	1866.76	-3.48784e-06	1866.76	-1.23075e-05	1866.76	-3.30833e-06	1866.76	-1.65463e-06	1866.76	1.12308e-06
1864.83	-3.64448e-06	1864.83	-7.6948e-06	1864.83	-7.05727e-06	1864.83	1.89732e-07	1864.83	-6.15888e-06	1864.83	4.13196e-07
1862.9	-3.33991e-06	1862.9	-1.05224e-05	1862.9	-3.38898e-06	1862.9	2.89087e-06	1862.9	-3.54333e-06	1862.9	-1.79485e-06
1860.97	-8.00525e-06	1860.97	-7.70181e-06	1860.97	-5.23112e-07	1860.97	3.66424e-06	1860.97	-3.28963e-07	1860.97	-6.58101e-06
1859.04	-7.07101e-06	1859.04	-1.03942e-07	1859.04	3.47985e-06	1859.04	3.22897e-06	1859.04	-3.46818e-07	1859.04	-1.07252e-05
1857.11	1.14233e-06	1857.11	5.25012e-06	1857.11	5.69942e-06	1857.11	6.13418e-06	1857.11	-6.77931e-07	1857.11	-9.27753e-06
1855.19	5.01425e-06	1855.19	6.43929e-06	1855.19	4.72512e-06	1855.19	1.2499e-05	1855.19	8.1664e-07	1855.19	-3.09781e-06
1853.26	6.54251e-07	1853.26	5.2225e-06	1853.26	9.56451e-07	1853.26	1.75325e-05	1853.26	4.97583e-06	1853.26	3.8394e-07
1851.33	-3.46819e-06	1851.33	1.84865e-06	1851.33	-1.95708e-06	1851.33	2.10538e-05	1851.33	1.15985e-05	1851.33	-3.40224e-06

## Sheet: Figure 4
Figure 4d
Number of Pt atoms in the cluster	Ebd of single layer cluster (eV/atom)	Fitted curve of single layer cluster (eV/atom)	Ebd of double layer cluster (eV/atom)	Fitted curve of double ayer cluster (eV/atom)	Ebd of triple layer cluster (eV/atom)	Fitted curve of triple ayer cluster (eV/atom)	Ebd of quadruple layer cluster (eV/atom)	Fitted curve of quadruple ayer cluster (eV/atom)
1	3.9
2	3.80859
3	3.71718
4	3.67147	3.61363	3.08577	2.93651
5	3.64405	3.63033	3.17548	3.07614
6	3.62577	3.64307	3.2353	3.18276
7	3.66945	3.65326	3.16578	3.26798
8	3.65256	3.66167	3.28436	3.33835
9	3.63943	3.66879	3.35626	3.39787
10	3.66864	3.67492	3.39323	3.44917	3.29323	3.24783
11	3.65643	3.68029	3.40606	3.49405	3.36788	3.31539
12	3.67936	3.68504	3.48104	3.53379	3.41485	3.37523
13	3.6682	3.68929	3.48514	3.56935	3.43877	3.42876
14	3.68701	3.69313	3.54377	3.60143	3.4456	3.47707
15	3.67683	3.69661	3.62047	3.6306	3.50295	3.52098
16	3.69275	3.6998	3.63992	3.65728	3.52831	3.56116
17	3.68344	3.70274	3.64497	3.68183	3.56279	3.59811
18	3.69722	3.70545	3.66089	3.70453	3.61549	3.63228
19	3.70955	3.70797	3.74627	3.7256	3.6213	3.66401
20	3.70079	3.71032	3.76467	3.74524	3.63682	3.69358	3.60553	3.58424
21	3.71178	3.71252	3.77262	3.76362	3.71521	3.72125	3.62976	3.61752
22	3.70371	3.71458	3.79686	3.78086	3.76842	3.74721	3.66984	3.64875
23	3.71362	3.71652	3.81066	3.79709	3.75824	3.77164	3.67228	3.67814
24	3.7227	3.71835	3.80713	3.81241	3.78106	3.7947	3.68308	3.70588
25	3.71517	3.72008	3.81211	3.8269	3.82526	3.81651	3.708	3.73212
26	3.72349	3.72172	3.86868	3.84063	3.83638	3.83719	3.7533	3.75699
27	3.71648	3.72328	3.8563	3.85368	3.86138	3.85683	3.78138	3.78062
28	3.72416	3.72477	3.87236	3.8661	3.85654	3.87553	3.80011	3.80311
29	3.73131	3.72618	3.8807	3.87794	3.85913	3.89336	3.83755	3.82455
30	3.72475	3.72754	3.90173	3.88925	3.90659	3.91038	3.83993	3.84503
31	3.73142	3.72883	3.89606	3.90006	3.93818	3.92667	3.86749	3.86462
32	3.73767	3.73007	3.91529	3.91043	3.96181	3.94227	3.88762	3.88339
33	3.74355	3.73126	3.95674	3.92036	3.9609	3.95723	3.88271	3.90139
34	3.73739	3.7324	3.956	3.92991	3.95398	3.9716	3.88415	3.91867
35	3.74294	3.73349	3.99391	3.93909	3.95334	3.98542	3.92412	3.93529
36	3.74818	3.73455	3.98115	3.94792	4.01679	3.99872	3.93472	3.95129
37	3.75314	3.73557	3.98993	3.95643	4.06669	4.01154	3.95031	3.96671
38	3.74738	3.73655	3.98839	3.96465	4.05268	4.0239	3.98539	3.98158
39	3.7521	3.7375	3.99162	3.97258	4.05917	4.03584	4.03353	3.99594
40	3.75659	3.73841	3.98498	3.98024	4.07984	4.04738	4.05484	4.00982

## Sheet: Figure 5
Figure 5b							Figure 5c
Number of Pt atoms in the cluster	Amount of produced CO2 per single Pt clusters (CO2 molecules per cluster)	Standard deviation		Number of Pt atoms in the cluster	Simulated ratio of neutral to cationic Pt atoms		Number of Pt atoms in the cluster	Amount of produced CO2 per single Pt clusters (CO2 molecules per cluster)	Standard deviation		Number of Pt atoms in the cluster	Simulated ratio of neutral to cationic Pt atoms
7	0.442752			7	0.166666		4	0.178816			4	0
15	0.891938			15	0.363636		7	0.858079			7	0.166666
18	1.58009			18	1.28571		8	1.53333			8	0.142857
19	2.17341			19	1.66667		15	3.52146			15	1.8
24	3.27943			24	1.85714		19	5.04771	0.652589		19	1.66667
30	2.74517	0.270843		30	2.42857		19	3.90508			24	3
30	2.45858			32	2.125		19	3.5083			30	2.42857
30	3.12004			35	1.7		24	5.98877			35	1.7
32	2.57722						30	6.99395
35	2.36721						35	4.29603

## Sheet: Supplementary Fig.2
Al2O3 Temperature (K)	Al2O3 Mass45 Intensity	Pt7 Temperature (K)	Pt7 Mass45 Intensity	Pt15 Temperature (K)	Pt15 Mass45 Intensity	Pt18 Temperature (K)	Pt18 Mass45 Intensity	Pt19 Temperature (K)	Pt19 Mass45 Intensity	Pt24 Temperature (K)	Pt24 Mass45 Intensity	Pt30 Temperature (K)	Pt30 Mass45 Intensity	Pt32 Temperature (K)	Pt32 Mass45 Intensity	Pt35 Temperature (K)	Pt35 Mass45 Intensity
85.7665	1.27036e-05	85.9853	-4.0513e-08	97.6	-1.53534e-05	85	-9.64145e-08	86.1	-4.16602e-06	85.3443	-1.72455e-05	86.7284	-2.79563e-06	86.2793	-4.8801e-06	86.4154	-1.89035e-06
87.2681	1.50697e-05	86.9102	2.5777e-06	101	-5.90053e-06	86.1	2.31558e-06	87.1	-5.85744e-06	86.1258	-1.79971e-05	87.4527	1.18177e-06	88.4369	-8.86065e-06	86.5517	-1.10736e-06
88.9055	1.38924e-05	88.0022	-9.003e-06	104	-4.8449e-06	87.3	-8.87643e-07	88.2	-5.4082e-06	87.0802	-2.08997e-05	88.342	5.35942e-06	90.6905	-1.23027e-05	86.8827	3.33172e-06
90.6794	1.14815e-05	89.2521	-8.1536e-06	108	-2.07773e-06	88.7	-3.99921e-06	89.5	-9.86111e-06	88.2001	-1.75947e-05	89.3948	5.62518e-06	93.0498	-1.45337e-05	87.4015	1.42858e-06
92.5755	8.41677e-06	90.6566	-1.3196e-05	111	-1.76514e-06	90.2	-3.54347e-06	91	-5.98337e-06	89.4857	-2.05285e-05	90.6009	3.06465e-06	95.5013	-1.20878e-05	88.1025	-2.41472e-06
94.5934	7.58613e-06	92.2074	-5.167e-06	114	-5.16693e-06	91.8	-2.71994e-06	92.5	-1.75991e-06	90.9223	-2.14645e-05	91.9578	3.33054e-06	98.0413	-1.7616e-05	88.9759	-3.72085e-06
96.7338	7.64064e-06	93.9014	-3.0379e-06	118	-4.17609e-06	93.6	1.62508e-06	94.2	1.42781e-06	92.5085	-2.35684e-05	93.4601	3.7676e-06	100.675	-1.14692e-05	90.0226	6.43142e-07
98.987	1.00063e-05	95.7333	8.521e-07	121	-6.02721e-06	95.5	3.78381e-06	96.1	2.63649e-06	94.2387	-2.12165e-05	95.0999	4.03348e-06	103.388	-1.04701e-05	91.2343	-1.53425e-06
101.338	1.10251e-05	97.6996	2.7641e-06	125	-1.12802e-06	97.6	4.99889e-06	98.1	1.77369e-06	96.096	-1.88946e-05	96.8732	5.87742e-07	106.181	-1.05935e-06	92.602	-1.84619e-06
103.801	1.31984e-05	99.7827	-2.7317e-06	128	1.28368e-06	99.8	5.5283e-07	100	2.38375e-06	98.0886	-2.01685e-05	98.775	-2.05858e-06	109.054	-4.06421e-06	94.1204	-1.68556e-06
106.361	1.45245e-05	101.992	-2.7751e-06	132	2.72299e-07	102	-2.1674e-06	102	2.48727e-06	100.208	-1.92914e-05	100.8	-1.16456e-06	112.003	-9.11853e-07	95.7822	8.13064e-07
109.013	1.06123e-05	104.314	-9.4859e-06	136	-2.5483e-07	104	-3.57577e-06	105	3.12036e-06	102.453	-1.58946e-05	102.944	5.00317e-07	115.018	3.56378e-07	97.5878	-2.50851e-06
111.766	6.54492e-06	106.742	-1.6259e-06	139	-6.20083e-07	107	-3.83355e-06	107	-4.00225e-06	104.81	-1.04388e-05	105.199	8.11185e-08	118.112	-1.74024e-06	99.5256	-3.96464e-06
114.598	7.75552e-06	109.275	-3.7464e-07	143	4.1493e-06	110	-6.66855e-06	110	-4.03668e-06	107.272	-8.33223e-06	107.566	2.65964e-06	121.26	-3.19732e-06	101.574	-4.27571e-06
117.512	1.69785e-05	111.913	7.9392e-06	147	1.13549e-06	112	-5.63748e-06	112	-5.3829e-06	109.836	-6.31774e-06	110.038	1.41232e-06	124.47	-4.88991e-06	103.748	9.84127e-07
120.507	1.81506e-05	114.651	6.488e-06	150	4.74138e-06	115	-3.27163e-06	115	1.7522e-07	112.513	-3.81215e-06	112.612	5.47537e-06	127.739	-4.19362e-06	106.04	1.36917e-06
123.581	1.62793e-05	117.478	6.9292e-06	154	4.37533e-06	118	-3.13809e-06	118	-4.80577e-07	115.284	-4.28731e-06	115.274	2.05859e-06	131.068	-4.00211e-06	108.451	1.72895e-06
126.727	4.9708e-06	120.393	3.6091e-06	158	7.53027e-06	121	-4.27029e-06	121	-1.41228e-06	118.146	-3.19522e-06	118.034	1.03969e-06	134.448	-4.7863e-06	110.968	6.2141e-07
129.947	4.2546e-06	123.389	9.1039e-07	162	7.77786e-06	124	-9.3796e-07	124	-1.72275e-06	121.094	-4.86877e-06	120.88	2.93312e-06	137.883	-4.22618e-07	113.582	-1.60515e-06
133.22	6.69836e-06	126.467	4.3206e-06	166	7.25012e-06	127	1.77301e-06	127	-1.11255e-06	124.12	-7.95572e-06	123.816	4.48367e-06	141.367	-3.32654e-06	116.29	-3.99261e-07
136.569	1.20682e-05	129.621	4.4191e-06	169	6.6259e-06	130	7.33745e-06	130	4.18193e-07	127.236	-7.35542e-06	126.829	8.37553e-06	144.895	-5.22098e-06	119.091	-2.32717e-06
139.969	1.34329e-05	132.848	5.849e-06	173	5.00047e-06	134	4.13382e-06	133	1.23538e-06	130.417	-5.86349e-06	129.917	7.12836e-06	148.461	-9.03318e-06	121.994	-4.57889e-06
143.429	1.12921e-05	136.137	4.5171e-06	177	3.82739e-06	137	5.67098e-06	136	-1.46837e-06	133.679	1.95866e-06	133.084	5.11003e-06	152.076	-3.45819e-06	124.99	-8.96985e-06
146.936	9.34438e-06	139.509	6.8533e-06	181	7.91836e-06	140	3.77924e-06	140	-2.56131e-06	137.008	8.38139e-07	136.318	8.36308e-07	155.73	2.3187e-06	128.062	-4.8297e-06
150.5	6.81827e-06	142.932	8.2453e-06	185	9.94288e-06	144	4.41887e-06	143	-3.19397e-06	140.397	-6.55121e-06	139.618	1.47336e-06	159.427	8.2974e-06	131.218	-1.21204e-06
154.1	1.1347e-06	146.419	1.0219e-05	189	1.44543e-05	147	3.6778e-06	147	-8.11847e-07	143.847	-1.34489e-05	142.983	-3.31429e-06	163.159	5.62897e-06	134.445	2.6793e-06
157.745	-7.73987e-07	149.955	9.2342e-06	193	1.44427e-05	151	6.98691e-06	150	-3.26244e-06	147.364	-1.01136e-05	146.407	-1.4781e-06	166.926	3.02783e-06	137.748	-2.30867e-06
161.446	-1.37406e-06	153.547	2.9848e-06	197	1.1978e-05	154	9.6057e-06	154	-1.59398e-06	150.924	-1.98378e-06	149.889	-2.32571e-06	170.723	2.58544e-07	141.121	-4.83446e-06
165.188	-1.70452e-06	157.189	3.1639e-06	201	1.13543e-05	158	1.36973e-05	157	-3.39276e-07	154.542	3.87169e-06	153.422	5.30983e-08	174.556	-2.03979e-06	144.549	-1.16627e-05
168.967	1.50882e-06	160.877	4.4776e-06	205	5.69176e-06	162	8.00818e-06	161	2.61805e-06	158.212	-5.98461e-07	157.01	-2.90728e-06	178.412	-6.76055e-06	148.04	-1.14276e-05
172.777	1.5641e-06	164.606	7.1867e-06	209	3.25868e-06	166	6.57651e-06	165	2.30794e-06	161.922	-2.51774e-06	160.647	-4.04038e-06	182.305	-1.05394e-05	151.582	-9.62536e-06
176.624	6.08738e-06	168.383	1.9045e-06	213	1.79494e-06	169	1.66966e-06	169	2.18132e-06	165.682	-7.01863e-06	164.327	-1.23331e-06	186.217	-8.12727e-06	155.18	-2.4261e-06
180.505	1.32718e-06	172.189	1.9611e-07	217	5.75709e-06	173	1.73396e-06	172	1.77906e-06	169.476	-5.00439e-06	168.054	3.85771e-06	190.157	-2.48513e-06	158.836	-1.29569e-06
184.417	-4.08784e-06	176.038	4.3703e-07	221	8.0719e-06	177	8.08775e-07	176	-7.17705e-07	173.308	-7.66121e-06	171.823	4.89448e-06	194.113	-7.45806e-07	162.536	-3.24925e-06
188.357	-6.69097e-06	179.918	2.5643e-06	225	5.99471e-06	181	-1.42839e-06	180	-1.28119e-06	177.183	-4.90969e-06	175.626	5.76008e-06	198.083	-2.80839e-06	166.282	-6.22254e-06
192.326	-8.56249e-06	183.823	3.3642e-06	229	2.27016e-06	185	-3.28376e-07	184	-2.55812e-06	181.088	-5.81498e-06	179.47	8.05309e-06	202.084	2.32917e-06	170.066	-7.67856e-06
196.302	-1.22045e-05	187.768	4.2325e-06	233	3.93922e-06	189	4.2643e-07	188	1.3888e-06	185.025	-4.81914e-07	183.345	9.54681e-06	206.11	4.97677e-06	173.888	-1.11242e-05
200.315	-1.3575e-05	191.733	4.0683e-06	237	3.99384e-06	193	3.68961e-06	192	2.13696e-06	188.984	-2.55471e-06	187.259	8.81327e-06	210.139	7.25449e-06	177.763	-9.09863e-06
204.349	-1.58315e-05	195.738	4.2346e-06	241	6.8575e-06	197	3.43183e-06	196	4.84114e-06	192.98	1.61046e-06	191.196	3.02648e-06	214.191	5.93191e-06	181.657	-1.01815e-05
208.402	-7.26391e-06	199.76	4.5405e-06	245	8.59036e-06	201	3.19694e-06	200	7.93669e-06	197.001	3.28643e-06	195.169	1.69337e-06	218.255	3.80189e-06	185.596	-7.38479e-06
212.469	-1.17927e-05	203.8	-2.191e-06	249	1.25198e-05	205	1.92646e-06	204	1.04111e-05	201.042	9.14191e-06	199.164	1.95927e-06	222.323	5.50777e-06	189.56	-1.07063e-05
216.55	-1.19685e-05	207.854	-3.518e-06	253	1.2283e-05	209	7.02096e-07	208	9.34134e-06	205.111	7.89834e-06	203.187	4.48055e-06	226.413	3.14225e-06	193.548	-6.19314e-06
220.649	-1.61121e-05	211.94	-4.5739e-06	258	1.05608e-05	213	2.33133e-06	212	1.00669e-05	209.193	4.96481e-06	207.234	1.69134e-06	230.515	5.52087e-06	197.57	-2.20251e-06
224.766	-1.55567e-05	216.036	1.5965e-06	262	7.77269e-06	217	1.79727e-06	216	9.73323e-06	213.286	-1.34885e-06	211.298	5.41189e-06	234.632	6.04887e-06	201.612	-7.73535e-07
228.895	-1.05329e-05	220.144	3.7848e-07	266	1.09276e-05	221	4.92238e-06	220	9.12359e-06	217.406	-2.87484e-07	215.382	6.53433e-06	238.751	3.48156e-06	205.67	-1.23461e-06
233.033	-1.10942e-05	224.259	1.5381e-07	270	1.05295e-05	225	4.02001e-06	224	7.20202e-06	221.548	-2.0973e-07	219.48	1.21108e-05	242.876	4.64905e-06	209.745	-1.64584e-06
237.18	-8.99762e-06	228.4	-3.659e-06	274	1.40072e-05	230	5.00486e-06	228	7.09828e-06	225.686	4.14017e-06	223.591	8.09436e-06	247.015	3.02373e-06	213.84	5.54414e-07
241.34	-8.82732e-06	232.546	-6.1181e-06	278	9.8632e-06	234	7.3702e-06	233	1.21037e-05	229.843	-8.52285e-07	227.735	8.01722e-06	251.159	2.47516e-06	217.947	-1.87132e-06
245.509	-3.84208e-06	236.713	-1.0538e-05	282	1.05308e-05	238	7.82613e-06	237	9.79078e-06	234.011	1.68429e-06	231.882	8.28313e-06	255.32	-2.44764e-06	222.078	-6.18747e-06
249.681	-2.81795e-07	240.878	-1.4932e-05	286	7.09699e-06	242	9.11074e-06	241	9.65429e-07	238.196	3.17808e-07	236.035	9.09177e-06	259.476	-6.36085e-06	226.223	-1.12249e-05
253.867	1.08233e-06	245.054	-1.6769e-05	290	7.82965e-06	246	1.3686e-05	245	-4.17828e-06	242.367	6.51178e-06	240.192	9.50097e-06	263.644	-5.83287e-06	230.384	-1.12881e-05
258.058	-1.25144e-06	249.233	-1.1952e-05	294	6.30133e-06	250	1.23008e-05	249	-6.00752e-06	246.557	-5.39553e-07	244.377	1.13941e-05	267.824	-2.27687e-06	234.557	-8.61547e-06
262.247	-5.93432e-06	253.422	-1.2338e-05	299	9.26206e-06	255	1.12145e-05	253	4.25245e-07	250.764	-3.13525e-06	248.574	1.2088e-05	272.004	1.91851e-06	238.736	-4.67429e-06
266.436	-8.65242e-06	257.619	-1.5911e-05	303	8.60553e-06	259	6.14666e-06	258	1.1491e-07	254.958	-3.91725e-06	252.779	1.0869e-05	276.18	6.29663e-07	242.932	-5.9812e-06
270.639	-7.24978e-06	261.806	-1.8476e-05	307	6.7532e-06	263	4.4161e-06	262	1.36937e-06	259.167	2.8909e-06	256.984	1.13918e-05	280.367	-3.22823e-07	247.136	-8.58141e-06
274.837	-3.92062e-06	266.01	-1.2957e-05	311	1.02523e-06	267	1.53477e-06	266	3.19955e-06	263.373	7.25886e-07	261.199	1.20858e-05	284.545	-2.08264e-06	251.35	-6.97844e-06
279.034	-4.86684e-06	270.213	-9.2895e-06	315	1.0891e-07	271	-3.00334e-06	270	6.50222e-06	267.588	-1.90033e-06	265.412	1.2152e-05	288.721	-2.90031e-06	255.559	-4.47979e-06
283.236	-5.85189e-06	274.418	-1.1824e-05	319	-3.16721e-08	276	-2.15678e-06	274	7.75679e-06	271.809	-5.11055e-06	269.621	6.70806e-06	292.905	-8.05851e-06	259.78	-2.0311e-06
287.435	-1.09967e-05	278.624	-1.179e-05	323	-4.59694e-06	280	-7.8918e-06	279	6.34181e-06	276.025	-1.00662e-06	273.842	3.26245e-06	297.09	-4.83876e-06	264.008	-1.8458e-06
291.637	-1.13654e-05	282.844	-1.0034e-05	327	-5.06029e-06	284	-7.85042e-06	283	5.15668e-06	280.251	-2.03506e-06	278.061	5.21313e-06	301.273	1.64326e-07	268.232	-3.67002e-07
295.836	-1.49309e-05	287.05	-8.0048e-07	332	-4.03838e-06	288	-8.54578e-06	287	5.4677e-06	284.467	-2.23342e-06	282.279	1.02475e-05	305.455	2.57664e-06	272.459	1.74729e-08
300.038	-1.63396e-05	291.262	1.0963e-06	336	5.63875e-06	293	-6.10948e-07	291	3.7075e-06	288.686	-4.27573e-06	286.505	1.58811e-05	309.645	2.78364e-07	276.69	-1.3889e-06
304.242	-1.64775e-05	295.458	2.6442e-06	340	8.27532e-06	297	1.82355e-06	295	6.50386e-06	292.896	-2.75305e-06	290.733	1.36346e-05	313.819	-3.19729e-06	280.923	5.37493e-07
308.441	-1.17231e-05	299.653	-2.6867e-06	344	7.87614e-06	301	1.84213e-06	300	9.80666e-06	297.12	-7.16188e-06	294.963	8.87553e-06	318	-3.37572e-06	285.151	5.98616e-07
312.631	-8.20078e-06	303.86	2.0489e-07	348	9.52545e-07	305	5.61151e-06	304	1.17518e-05	301.326	-6.96063e-06	299.201	6.37169e-06	322.183	-2.13787e-08	289.383	2.62449e-06
316.833	-3.06173e-06	308.054	2.9117e-06	352	6.87336e-08	309	5.33072e-06	308	6.79268e-06	305.542	-4.54712e-06	303.423	8.57931e-06	326.366	-1.94951e-06	293.614	2.66065e-06
321.023	-4.43167e-06	312.248	4.9123e-06	356	1.09008e-06	314	6.93685e-06	312	4.61811e-06	309.743	4.04361e-06	307.647	6.04734e-06	330.543	-3.44726e-07	297.843	7.52187e-06
325.213	3.32723e-06	316.44	1.5307e-06	361	4.63078e-06	318	6.12662e-06	316	3.41011e-06	313.949	6.70307e-06	311.873	8.39746e-06	334.725	-8.93449e-07	302.06	9.24957e-06
329.404	-8.48168e-08	320.635	1.1789e-06	365	1.61536e-06	322	6.42104e-06	320	6.18347e-06	318.151	3.15495e-06	316.097	7.4642e-06	338.895	4.98452e-06	306.273	4.70969e-06
333.589	5.90223e-06	324.815	7.0946e-07	369	-4.11304e-06	326	3.44763e-06	325	3.57163e-06	322.346	-2.42701e-08	320.325	9.8426e-06	343.066	9.1801e-06	310.491	-1.53717e-07
337.77	1.87422e-06	328.996	4.2131e-06	373	-3.83397e-06	330	-6.99329e-07	329	4.6421e-06	326.538	7.91512e-07	324.547	1.02226e-05	347.239	1.21644e-05	314.703	-2.15681e-06
341.948	6.16638e-06	333.172	9.3524e-06	377	-4.58819e-06	334	-2.91328e-06	333	2.81298e-06	330.728	-1.12789e-06	328.755	1.06315e-05	351.412	1.19185e-05	318.914	3.72424e-06
346.122	3.17836e-06	337.348	1.3334e-05	381	6.64633e-07	339	-2.5267e-06	337	-1.04144e-06	334.915	5.61875e-06	332.963	1.34386e-05	355.58	7.63513e-06	323.121	7.34199e-06
350.3	4.54246e-06	341.522	1.1871e-05	385	2.6526e-07	343	-1.35785e-06	341	-3.44666e-06	339.097	7.32556e-06	337.163	1.01073e-05	359.753	4.93298e-06	327.324	9.86539e-06
354.471	6.68219e-07	345.686	4.3799e-06	390	8.67097e-07	347	1.35311e-06	345	-5.13832e-06	343.274	1.93272e-05	341.363	7.94648e-06	363.915	2.50017e-06	331.523	8.03629e-06
358.635	-1.97315e-06	349.848	1.3839e-06	394	-1.17981e-06	351	1.7397e-06	350	-2.71082e-06	347.451	1.69467e-05	345.555	3.21618e-06	368.072	7.26772e-06	335.721	5.85889e-06
362.805	-5.27017e-06	353.999	2.1373e-06	398	-9.34817e-08	355	2.60968e-06	354	-3.41316e-06	351.609	2.20036e-05	349.743	5.48094e-06	372.225	6.21447e-06	339.91	1.39342e-06
366.954	-5.09905e-06	358.145	6.9965e-06	402	-4.27848e-07	359	4.1896e-07	358	5.10492e-07	355.772	1.52287e-05	353.93	4.14812e-06	376.384	7.31442e-06	344.095	6.83535e-07
371.103	-1.02824e-05	362.297	1.1608e-05	406	-8.59714e-07	364	6.25988e-06	362	3.37563e-06	359.924	1.50612e-05	358.108	6.01314e-06	380.535	6.8331e-06	348.281	-6.98073e-07
375.248	-3.7944e-06	366.438	1.1395e-05	410	-4.48901e-06	368	2.25119e-06	366	5.82653e-06	364.072	1.04684e-05	362.289	3.28116e-06	384.674	3.55933e-06	352.452	7.80829e-07
379.396	-4.62562e-06	370.574	1.2171e-05	414	-1.56236e-06	372	-5.37997e-07	370	6.45936e-06	368.229	1.02082e-05	366.462	3.86125e-06	388.816	3.21267e-06	356.625	1.46365e-06
383.538	-5.61062e-06	374.709	1.1693e-05	419	1.59096e-06	376	-3.71811e-06	374	6.79289e-06	372.367	1.10856e-05	370.637	4.15555e-06	392.963	9.81643e-07	360.786	4.38509e-06
387.679	-1.23738e-05	378.833	1.3732e-05	423	3.48492e-06	380	1.98482e-06	379	7.83973e-06	376.5	9.84252e-06	374.803	1.42358e-06	397.104	6.18654e-06	364.955	5.41593e-06
391.809	-8.50507e-06	382.96	1.01e-05	427	3.27954e-06	384	6.95141e-06	383	7.75927e-06	380.636	9.42893e-06	378.954	1.57567e-06	401.232	6.07554e-06	369.109	7.74037e-06
395.94	-1.24688e-06	387.078	5.9305e-06	431	3.88158e-06	388	8.88001e-06	387	7.28808e-06	384.754	4.00669e-06	383.103	3.3265e-06	405.367	7.88216e-06	373.247	6.35925e-06
400.064	-9.21959e-07	391.197	1.905e-06	435	4.32194e-06	392	6.8737e-06	391	8.28899e-06	388.889	2.51728e-06	387.255	5.84792e-06	409.5	6.89614e-06	377.38	8.75858e-06
404.195	-6.72246e-06	395.311	3.7077e-06	439	6.44233e-06	397	2.86491e-06	395	8.43879e-06	393.005	-1.30718e-06	391.391	6.00002e-06	413.627	4.3624e-06	381.508	9.06872e-06
408.319	-6.16701e-06	399.414	2.8946e-06	443	1.01453e-05	401	-6.57531e-06	399	5.36656e-06	397.128	-9.21902e-07	395.529	2.44021e-06	417.761	1.12195e-06	385.638	7.83662e-06
412.44	-7.11377e-06	403.521	2.4849e-06	447	1.54623e-05	405	-9.27274e-06	403	3.19199e-06	401.244	-1.33552e-06	399.662	1.36631e-07	421.89	1.21252e-06	389.76	7.92283e-06
416.559	-1.43518e-06	407.621	-6.3849e-07	452	1.55472e-05	409	-7.1141e-06	407	3.82495e-06	405.356	8.63004e-07	403.788	3.00095e-06	426.017	2.11063e-06	393.869	6.29307e-06
420.667	-9.56159e-07	411.717	4.0799e-06	456	1.14014e-05	413	-3.89704e-06	411	5.7239e-06	409.46	5.67375e-06	407.908	5.60831e-06	430.13	2.23505e-06	397.985	3.81742e-06
424.784	8.11187e-06	415.813	3.2905e-06	460	7.77255e-06	417	-6.38714e-06	415	9.73985e-06	413.572	6.735e-06	412.024	1.16418e-05	434.256	-8.03548e-07	402.089	3.53064e-06
428.894	7.55029e-06	419.911	2.8722e-06	464	7.43776e-06	421	-6.76009e-06	420	6.92063e-06	417.678	8.68753e-06	416.143	7.42514e-06	438.373	1.07035e-06	406.186	1.35374e-06
432.998	7.75936e-06	423.998	-2.2909e-10	468	7.9746e-06	425	-2.73725e-06	424	1.00394e-05	421.777	9.68757e-06	420.257	6.83447e-06	442.487	3.95365e-06	410.285	6.48885e-06
437.097	1.80562e-06	428.083	1.6558e-06	472	9.51366e-06	429	1.03265e-06	428	7.08253e-06	425.876	5.83205e-06	424.363	-3.46338e-06	446.603	9.93236e-06	414.38	3.01841e-06
441.204	-4.72677e-06	432.161	-2.7155e-06	476	7.43526e-06	433	1.07411e-06	432	7.60082e-06	429.973	6.95488e-06	428.466	-1.02747e-06	450.717	1.27147e-05	418.467	5.98978e-06
445.303	-8.83182e-06	436.238	-2.7211e-06	480	9.13643e-06	437	-8.40252e-07	436	6.62294e-06	434.06	3.71418e-06	432.56	7.80446e-07	454.826	9.67622e-06	422.558	3.11616e-06
449.403	-8.54596e-06	440.319	-4.0455e-06	484	1.21299e-05	442	1.15749e-06	440	6.97974e-06	438.149	4.77566e-06	436.658	6.44248e-06	458.948	6.43564e-06	426.652	4.69436e-06
453.497	-5.51714e-08	444.396	-2.5309e-06	489	1.73842e-05	446	1.61323e-06	444	7.72791e-06	442.239	1.35035e-06	440.746	6.59445e-06	463.057	1.7821e-06	430.75	8.03824e-06
457.587	1.34829e-06	448.467	-5.94e-06	493	1.83746e-05	450	-1.17231e-07	448	4.44884e-06	446.328	5.33114e-06	444.837	1.26435e-06	467.165	-2.56865e-06	434.831	1.10343e-05
461.676	-1.1002e-06	452.543	-3.5879e-06	497	9.8382e-06	454	-4.83935e-06	452	8.02779e-06	450.415	7.83684e-06	448.931	-4.40036e-07	471.272	-7.55867e-06	438.902	1.34585e-05
465.76	-4.47283e-06	456.612	-4.9905e-06	501	3.4334e-06	458	-5.83337e-06	456	4.56444e-06	454.5	1.0865e-05	453.005	-1.97246e-06	475.381	-1.03618e-05	442.97	8.12284e-06
469.851	-6.57494e-06	460.693	-3.4907e-06	505	3.64888e-06	462	-3.42126e-06	460	6.25641e-06	458.574	8.88434e-06	457.082	2.46203e-06	479.492	-4.58507e-06	447.033	1.04974e-05
473.943	-6.09648e-06	464.76	-6.6228e-06	509	9.4845e-06	466	-1.17047e-06	464	-2.91443e-06	462.654	5.58206e-06	461.154	5.18358e-06	483.603	4.79178e-06	451.113	9.7376e-06
478.025	-8.85284e-06	468.833	-3.6047e-06	513	1.1897e-05	470	2.36908e-06	468	-3.48192e-07	466.722	3.14059e-06	465.226	2.73728e-06	487.702	1.09388e-05	455.185	7.73439e-06
482.113	-1.04542e-05	472.902	-7.428e-06	517	5.49099e-06	474	1.78929e-06	472	5.15016e-07	470.797	-3.29613e-06	469.302	-1.25108e-06	491.804	1.06929e-05	459.258	4.28853e-06
486.208	-1.33657e-05	476.971	-1.7233e-06	521	6.64268e-06	478	5.53587e-06	476	5.63576e-06	474.875	-6.98113e-07	473.373	-5.63903e-06	495.905	4.08785e-06	463.326	4.64813e-06
490.296	-1.16929e-05	481.033	2.1739e-06	525	4.27462e-06	482	5.60027e-06	480	3.06906e-06	478.96	-7.73901e-07	477.434	-7.77115e-06	499.998	3.16917e-06	467.393	6.47513e-06
494.391	-8.47982e-06	485.102	4.4578e-06	530	8.65624e-06	486	7.32177e-06	484	1.124e-06	483.045	5.57303e-06	481.5	-8.76151e-06	504.091	1.27476e-06	471.462	7.63052e-06
498.482	-5.4591e-06	489.179	2.5609e-07	534	5.31867e-06	490	6.85687e-06	488	-2.68569e-06	487.112	6.51194e-06	485.558	-7.61027e-06	508.187	3.08141e-06	475.512	6.92099e-06
502.577	-4.98094e-06	493.252	2.0412e-06	538	7.53637e-06	494	6.61972e-07	492	-2.35172e-07	491.194	1.20907e-05	489.617	-1.97663e-06	512.29	-3.69189e-06	479.561	1.04148e-05
506.658	-3.30751e-06	497.323	6.1751e-06	542	3.84411e-06	498	-1.04538e-06	497	-2.89406e-06	495.277	3.50263e-06	493.678	-1.39668e-06	516.389	-3.03968e-07	483.617	8.80971e-06
510.75	4.41264e-06	501.398	2.7834e-06	546	5.51295e-06	502	-2.43074e-06	501	-3.22831e-06	499.353	4.46333e-07	497.744	-1.35946e-06	520.484	2.88214e-06	487.676	6.6574e-06
514.843	6.81708e-06	505.467	2.3894e-06	550	2.69291e-06	506	3.26359e-07	505	-4.66733e-06	503.426	-2.21037e-06	501.806	-4.37709e-06	524.583	4.72231e-06	491.731	5.20156e-06
518.947	5.56132e-06	509.545	-8.2108e-07	554	5.81536e-06	511	2.02491e-06	509	-5.02472e-06	507.511	4.65912e-06	505.857	-3.71122e-06	528.671	3.60183e-06	495.782	1.00383e-05
523.038	-1.27869e-06	513.623	6.8695e-07	558	3.09203e-06	515	1.97455e-06	513	-5.72408e-07	511.594	8.0561e-06	509.91	-7.5851e-06	532.763	2.38035e-06	499.833	1.25371e-05
527.13	-4.38227e-06	517.71	-3.2531e-06	562	1.88646e-06	519	4.82358e-06	517	5.89103e-07	515.684	4.07751e-06	513.962	-5.69169e-06	536.869	5.36439e-06	503.888	1.27726e-05
531.215	-6.0216e-06	521.789	-5.3982e-06	566	-2.22544e-06	523	2.3565e-06	521	3.1772e-06	519.77	3.76807e-08	518.021	-4.48376e-06	540.971	5.55586e-06	507.937	9.22772e-06
535.309	4.27694e-07	525.869	-1.1368e-06	571	-7.27437e-06	527	2.0986e-06	525	2.33666e-06	523.853	9.14911e-07	522.068	-5.35963e-06	545.063	1.97914e-06	511.99	9.76167e-06
539.401	1.71562e-06	529.951	2.0916e-07	575	-2.27869e-06	531	-4.64004e-08	529	3.56721e-06	527.945	3.0826e-06	526.119	-5.63604e-06	549.159	2.23805e-06	516.046	8.87788e-06
543.497	1.07072e-05	534.041	-4.5125e-07	579	-2.9998e-06	535	4.39046e-06	533	3.80804e-06	532.039	5.37318e-06	530.163	-6.16915e-06	553.259	3.67449e-06	520.118	6.02886e-06
547.58	4.40761e-06	538.127	-7.0159e-06	583	3.35236e-06	539	2.40686e-06	537	2.53048e-06	536.131	5.3898e-06	534.213	1.21154e-07	557.359	3.22673e-06	524.184	4.8713e-06
551.682	8.31429e-06	542.219	-8.6367e-06	587	1.24248e-06	543	4.92217e-07	541	1.39061e-06	540.228	8.2028e-06	538.267	-1.15474e-06	561.456	2.91358e-06	528.25	5.95216e-06
555.79	4.78638e-06	546.319	-6.2561e-06	591	-2.67627e-06	547	-4.32731e-07	545	8.96523e-08	544.324	9.14138e-06	542.332	-6.03757e-07	565.557	1.45643e-06	532.318	6.58534e-06
559.891	5.91994e-06	550.415	-1.9856e-06	595	-5.17372e-06	551	3.59029e-06	549	-3.78895e-06	548.425	5.25511e-06	546.382	-2.27921e-06	569.647	6.72876e-06	536.384	4.40814e-06
563.998	-2.11445e-06	554.506	-6.6491e-07	599	-6.12052e-06	555	9.73047e-06	553	-4.42251e-06	552.511	1.06209e-06	550.437	-5.9819e-06	573.756	7.39121e-06	540.455	3.67338e-06
568.106	-3.21527e-06	558.607	-1.32e-06	603	2.29842e-06	559	1.13141e-05	558	-2.84649e-06	556.617	6.7913e-07	554.492	-7.34342e-06	577.858	6.03501e-06	544.528	4.65475e-06
572.215	-2.27459e-06	562.713	-2.6196e-06	607	-1.39383e-06	563	1.10103e-05	562	2.52612e-06	560.732	2.20126e-06	558.544	-5.59273e-06	581.953	7.70711e-06	548.602	3.17385e-06
576.319	4.02088e-06	566.811	6.9769e-07	612	-3.11636e-06	568	1.11442e-05	566	6.95568e-06	564.838	2.92472e-06	562.6	-2.04346e-06	586.052	1.06914e-05	552.675	1.79254e-06
580.435	6.47096e-07	570.922	2.493e-06	616	-1.07163e-05	572	8.63152e-06	570	1.12474e-05	568.954	1.31237e-06	566.65	2.90507e-06	590.159	1.64008e-05	556.756	1.72921e-06
584.548	2.78188e-06	575.04	5.9489e-06	620	-8.46653e-06	576	4.20857e-06	574	1.23399e-05	573.065	-3.00406e-06	570.704	4.99834e-06	594.255	7.30603e-06	560.829	9.92719e-08
588.663	-5.44509e-06	579.152	8.014e-07	624	-3.47129e-06	580	-1.31924e-06	578	7.56401e-06	577.174	-2.03468e-06	574.763	7.46266e-06	598.359	7.69942e-06	564.91	2.84758e-07
592.787	-6.58506e-06	583.267	8.2166e-07	628	-2.09309e-06	584	-2.35949e-06	582	2.87995e-06	581.293	7.78346e-07	578.829	5.07303e-06	602.467	5.63661e-06	568.987	-2.8872e-06
596.905	-9.57334e-06	587.377	-4.1245e-06	632	-6.50097e-07	588	-2.91646e-06	586	3.16682e-06	585.42	9.64507e-06	582.892	2.28383e-06	606.568	8.82274e-06	573.073	6.80813e-07
601.028	1.57475e-06	591.49	-4.3258e-06	636	-4.01878e-06	592	-2.29974e-06	590	9.23022e-06	589.543	6.89585e-06	586.949	2.09304e-06	610.676	3.26069e-06	577.157	-4.02042e-07
605.141	2.2849e-06	595.604	-5.7914e-06	640	-2.51057e-06	596	-2.94866e-06	594	8.91884e-06	593.664	2.97894e-06	591.008	2.4162e-06	614.774	-2.20026e-06	581.243	4.43449e-06
609.256	3.41871e-06	599.718	-2.3181e-06	644	-5.58979e-06	600	-3.11449e-06	598	4.76396e-06	597.78	-2.01327e-06	595.074	5.33719e-06	618.882	-2.31164e-06	585.334	5.51536e-06
613.375	1.81737e-06	603.844	1.9692e-06	648	-3.08118e-06	604	-1.41622e-06	603	-9.09086e-07	601.909	2.73578e-06	599.131	5.08942e-06	622.984	-2.65839e-06	589.428	8.26261e-06
617.499	-1.53529e-08	607.968	2.5876e-06	652	-7.58046e-06	608	-2.36472e-06	607	2.82978e-06	606.032	9.14453e-06	603.195	4.78426e-06	627.078	-3.80577e-07	593.531	3.3244e-06
621.62	-1.11591e-06	612.095	4.961e-06	657	-8.01091e-06	613	-9.19517e-07	611	7.23612e-07	610.16	7.83975e-06	607.261	6.02089e-06	631.18	1.13842e-07	597.625	-9.17132e-07
625.745	-4.45087e-06	616.22	2.0084e-06	661	-1.15738e-05	617	-2.07504e-06	615	1.70127e-06	614.294	6.96507e-06	611.323	5.3162e-06	635.284	3.29988e-06	601.728	-3.54224e-06
629.871	2.65296e-06	620.35	7.7783e-07	665	-9.03266e-06	621	-9.52024e-07	619	-3.12946e-07	618.422	4.97633e-07	615.391	-4.42183e-07	639.385	2.81856e-06	605.826	1.41868e-06
633.991	8.64022e-06	624.481	-3.5058e-06	669	-9.30142e-06	625	1.43644e-06	623	1.72319e-06	622.547	2.26615e-06	619.459	-2.83154e-06	643.49	-1.12841e-06	609.922	4.66354e-06
638.111	6.84655e-06	628.618	6.5526e-07	673	-1.30908e-05	629	6.19572e-06	627	2.60855e-06	626.681	1.48379e-06	623.524	-1.13795e-06	647.593	6.10855e-07	614.026	2.31215e-06
642.238	7.51757e-06	632.752	1.5678e-06	677	-7.57854e-06	633	7.66396e-06	631	4.99003e-06	630.819	3.46707e-06	627.594	3.068e-06	651.686	4.40274e-06	618.126	-1.88294e-07
646.363	5.56962e-06	636.888	1.6675e-06	681	-8.94519e-06	637	1.07895e-05	635	7.60127e-06	634.954	3.94466e-06	631.664	4.5021e-07	655.785	8.5646e-06	622.241	-7.98879e-07
650.483	1.48696e-05	641.027	-5.7236e-07	685	-7.76037e-06	641	8.55272e-06	639	4.5055e-06	639.09	1.50282e-06	635.739	7.44483e-07	659.89	3.74277e-06	626.35	-1.80721e-06
654.607	1.40387e-05	645.168	-1.482e-06	689	-8.90154e-06	646	4.15288e-06	644	3.7799e-06	643.23	4.80753e-06	639.81	-1.38793e-06	663.984	-4.94824e-06	630.464	2.23326e-06
658.724	6.42889e-06	649.306	-4.537e-06	693	-4.03606e-06	650	3.36589e-06	648	1.8577e-06	647.367	4.70126e-06	643.882	-1.06491e-06	668.08	-4.15102e-06	634.579	1.29944e-06
662.851	3.05538e-06	653.444	-1.2011e-05	697	-5.25664e-07	654	2.00375e-06	652	2.55907e-06	651.507	8.46693e-06	647.944	-7.98582e-07	672.183	-4.86803e-06	638.702	3.20077e-06
666.97	2.14771e-06	657.576	-1.4746e-05	701	-4.08892e-06	658	4.89911e-06	656	-1.18117e-06	655.643	4.05836e-06	652.017	-1.13229e-06	676.27	-6.67375e-08	642.812	-4.42329e-06
671.096	1.05227e-05	661.718	-1.5079e-05	705	-5.87564e-06	662	3.83592e-07	660	-4.80054e-07	659.783	3.7061e-06	656.086	1.70331e-06	680.369	-3.20627e-06	646.927	-5.50626e-06
675.217	4.08527e-07	665.856	-1.3791e-05	709	-1.5905e-06	666	1.34574e-06	664	1.2339e-06	663.919	1.63306e-06	660.152	1.19857e-06	684.467	5.18073e-07	651.042	-4.0772e-06
679.337	-1.23131e-06	669.994	-9.7783e-06	713	1.75658e-07	670	2.35392e-06	668	3.01689e-06	668.05	2.10738e-08	664.221	5.11914e-06	688.56	6.08663e-07	655.157	-3.71761e-06
683.455	-6.8772e-06	674.132	-6.483e-06	717	2.29877e-07	674	2.60273e-06	672	3.02797e-06	672.191	-5.47138e-08	668.301	4.27126e-06	692.648	4.63835e-07	659.269	-3.25843e-06
687.579	2.3834e-06	678.268	-6.1143e-06	721	-4.46339e-06	678	1.79301e-06	677	2.69348e-06	676.323	-5.81545e-06	672.367	3.25265e-06	696.73	3.863e-07	663.384	-6.53007e-06
691.695	-9.89844e-07	682.4	-7.0811e-06	725	-3.08499e-06	683	2.66308e-06	681	-1.57648e-06	680.458	-5.30722e-06	676.439	-1.44935e-06	700.821	3.93924e-08	667.5	-7.73739e-06
695.805	-4.85774e-08	686.541	-7.0773e-06	729	-1.51262e-06	687	4.56899e-06	685	-2.90019e-06	684.594	-3.96941e-06	680.51	-3.06781e-06	704.895	-1.72664e-07	671.618	-6.55713e-06
699.912	-3.34445e-06	690.677	-3.2183e-07	733	-4.94649e-06	691	6.1523e-06	689	-5.3517e-06	688.725	-3.26681e-07	684.581	-4.60064e-06	708.981	1.02821e-06	675.729	-5.50104e-06
704.025	-5.16311e-07	694.805	5.5848e-06	738	-1.82427e-06	695	3.52432e-06	693	-2.11884e-06	692.853	2.94729e-06	688.651	-4.07779e-06	713.054	1.09567e-07	679.85	-1.17632e-07
708.131	-2.00212e-06	698.937	1.2137e-05	742	4.58872e-07	699	1.44845e-06	697	9.98939e-07	696.983	-1.00055e-06	692.727	-3.49809e-06	717.125	2.08447e-06	683.959	-4.04602e-07
712.245	2.71292e-06	703.053	1.0661e-05	746	7.0369e-06	703	-2.72176e-06	701	1.40137e-06	701.102	8.59943e-07	696.788	-4.25975e-06	721.196	1.80499e-06	688.071	9.00091e-07
716.346	2.3442e-06	707.18	1.0838e-05	750	7.15612e-06	707	1.27387e-07	705	1.1823e-06	705.226	-2.93428e-06	700.854	-3.10875e-06	725.257	7.21188e-06	692.181	-2.02334e-06
720.447	-3.37896e-06	711.301	1.0197e-05	754	5.0464e-06	711	-8.89763e-07	710	-3.13356e-06	709.339	-2.33375e-06	704.916	-3.95624e-06	729.322	8.14371e-06	696.289	4.50319e-07
724.545	-2.63088e-06	715.415	1.1923e-05	758	9.20213e-06	715	6.14784e-06	714	-2.06425e-06	713.448	-4.71411e-06	708.973	-2.00559e-06	733.38	2.61548e-06	700.392	7.60255e-07
728.632	-3.23037e-06	719.534	1.4033e-05	762	2.70026e-06	720	8.69761e-06	718	5.47251e-07	717.561	-8.47759e-06	713.035	-2.71046e-06	737.435	-2.03792e-06	704.49	3.49036e-07
732.726	1.21531e-06	723.641	1.0454e-05	766	3.98199e-06	724	1.0281e-05	722	2.90534e-06	721.662	-7.20101e-06	717.095	-4.07196e-06	741.486	-2.7547e-06	708.592	-5.13615e-06
736.813	-8.2828e-06	727.759	8.6559e-06	770	-1.84165e-06	728	4.70692e-06	726	4.84933e-06	725.753	-6.631e-06	721.149	-2.2927e-06	745.537	5.24285e-06	712.692	-9.37777e-06
740.896	-1.14252e-05	731.866	3.0199e-06	774	-3.6619e-06	732	-1.99603e-07	730	9.9424e-07	729.856	-6.58397e-06	725.212	7.13793e-07	749.584	6.61206e-06	716.792	-9.06802e-06
744.963	-7.01687e-06	735.961	3.712e-06	778	-2.64021e-06	736	2.09995e-07	734	1.18905e-06	733.947	-5.55334e-06	729.261	-1.98948e-06	753.624	4.6167e-06	720.889	-7.31574e-06
749.03	-6.82953e-07	740.063	3.3592e-06	782	-5.07367e-06	740	2.23044e-06	738	-3.17271e-06	738.026	-5.87461e-06	733.309	-6.86266e-06	757.67	2.41928e-06	724.983	-3.05144e-06
753.099	4.07117e-06	744.156	8.7173e-06	786	-5.31593e-07	744	1.65057e-06	742	-4.35872e-06	742.103	1.94767e-06	737.35	-3.1418e-06	761.712	2.07239e-06	729.074	-1.72196e-06
757.16	1.96907e-06	748.251	8.321e-06	789	-5.00057e-06	748	-2.58866e-06	746	-3.40434e-06	746.175	2.79403e-06	741.388	-1.9049e-06	765.749	-1.36999e-06	733.161	-1.90963e-06
761.212	-4.755e-06	752.327	1.2629e-05	793	-4.39894e-06	752	-3.62891e-06	751	-3.23243e-06	750.233	4.86986e-06	745.426	-1.26772e-06	769.779	-4.17299e-06	737.23	-3.53946e-06
765.266	-7.74336e-06	756.4	1.0922e-05	797	-4.99166e-06	756	-7.22379e-06	755	2.76604e-07	754.296	4.51758e-06	749.465	-3.02895e-06	773.8	-7.51427e-06	741.298	-9.42242e-06
769.315	-8.18935e-06	760.472	1.1549e-05	801	-5.13966e-07	761	-3.22396e-06	759	-2.22107e-06	758.35	2.62891e-06	753.497	-8.21458e-07	777.817	-1.43453e-06	745.372	-9.56035e-06
773.361	-6.74822e-06	764.534	3.563e-06	805	4.4817e-06	765	-4.77023e-06	763	6.89707e-07	762.4	3.13711e-06	757.526	1.92852e-06	781.825	4.47699e-06	749.435	-1.15137e-05
777.399	-2.95707e-06	768.598	-4.0387e-06	809	8.1534e-06	769	-2.54256e-06	767	2.10474e-06	766.437	7.91713e-06	761.551	-5.46372e-07	785.829	1.33158e-05	753.496	-8.61723e-06
781.435	-8.61116e-07	772.641	-1.0444e-05	813	8.75645e-06	773	-5.99924e-06	771	2.82886e-06	770.467	5.44471e-06	765.572	1.09012e-06	789.834	1.42811e-05	757.556	-8.45672e-06
785.45	5.20349e-06	776.684	-1.0845e-05	817	7.32498e-06	777	-3.3114e-06	775	1.68903e-06	774.497	3.31009e-06	769.593	1.95558e-06	793.838	1.34632e-05	761.611	-6.30647e-06
789.474	5.83575e-06	780.722	-7.5169e-06	821	5.76495e-06	781	-2.11924e-06	779	-2.1663e-06	778.519	-3.0039e-06	773.609	-1.94699e-06	797.819	9.1464e-06	765.653	-1.46994e-06
793.485	1.57656e-06	784.749	-2.5369e-06	825	4.78587e-06	785	-3.74642e-07	783	9.9612e-08	782.531	2.60572e-06	777.622	-2.82315e-06	801.809	1.16184e-06	769.693	1.0286e-06
797.483	5.09891e-06	788.776	3.0227e-06	829	-1.84501e-06	789	-2.45008e-06	787	2.71084e-06	786.535	5.66469e-06	781.63	-3.18537e-06	805.791	-3.22247e-06	773.735	1.46261e-06
801.479	6.54089e-06	792.789	6.8513e-07	833	-4.99128e-07	793	2.2865e-06	791	6.72602e-06	790.529	2.05519e-06	785.641	-2.32019e-06	809.767	-5.25155e-06	777.77	-4.56995e-06
805.475	1.97329e-06	796.799	-2.3067e-06	837	-3.54544e-06	797	6.83886e-06	795	4.38935e-06	794.532	-9.40259e-07	789.631	-1.5114e-06	813.745	-2.36838e-06	781.79	-5.4041e-06
809.462	-7.8327e-06	800.798	-5.1404e-06	841	2.87135e-07	801	5.45351e-06	799	5.78071e-06	798.503	-4.08853e-06	793.626	2.49467e-06	817.707	-8.4686e-06	785.799	-2.50742e-06
813.446	-1.51352e-05	804.8	-7.7513e-06	845	-3.21114e-06	805	5.38004e-06	803	4.52604e-06	802.477	-2.71972e-06	797.606	6.78669e-06	821.671	-5.24889e-06	789.806	2.20476e-06
817.41	-4.91015e-06	808.802	-4.7475e-06	848	2.94722e-06	809	2.54502e-06	807	5.06616e-06	806.439	-1.81174e-06	801.589	8.42317e-06	825.623	-8.48912e-06	793.811	2.8628e-06
821.375	-5.89489e-06	812.79	-4.8654e-06	852	7.13547e-06	813	5.60999e-07	811	-3.54472e-07	810.391	-4.96014e-06	805.561	1.58029e-06	829.583	-4.7312e-06	797.812	3.37201e-07
825.338	1.05514e-06	816.768	-1.4791e-06	856	9.61179e-06	817	-2.57329e-06	815	9.38614e-08	814.348	-5.6198e-06	809.544	3.10216e-06	833.531	-1.2884e-05	801.806	9.4542e-07
829.298	-3.39698e-06	820.735	-1.423e-07	860	6.98533e-06	821	-4.21167e-06	819	4.66165e-06	818.287	-7.78496e-06	813.52	1.82611e-06	837.478	-9.15969e-06	805.788	-6.28109e-08
833.249	-1.18485e-06	824.688	9.317e-07	864	4.52016e-06	825	-2.42136e-06	823	6.67466e-06	822.222	-2.5441e-06	817.484	5.91794e-06	841.419	-1.05833e-05	809.763	-5.23889e-07
837.188	-8.21135e-07	828.644	2.7495e-06	868	3.02492e-06	829	-2.72498e-06	827	4.36138e-06	826.15	-2.53426e-07	821.448	5.72699e-06	845.346	-7.4307e-06	813.742	-3.92009e-06
841.125	1.00615e-06	832.593	2.5833e-06	872	3.49881e-06	833	-2.54543e-06	831	-2.02571e-06	830.076	-5.39979e-06	825.399	1.36792e-06	849.268	-3.13419e-06	817.71	-3.51084e-06
845.066	4.82804e-07	836.546	9.8524e-07	876	6.52477e-06	837	-1.79459e-07	835	-3.35008e-07	833.989	-6.88896e-06	829.347	-9.3551e-07	853.192	-4.86476e-07	821.67	-4.19585e-06
848.999	-6.08777e-06	840.479	1.8864e-06	880	7.90274e-06	841	-3.4489e-07	839	4.66989e-06	837.892	-5.79661e-06	833.293	-2.43963e-06	857.108	-2.28e-06	825.629	-1.39906e-06
852.917	-1.17331e-05	844.399	-6.8938e-07	883	4.88914e-06	845	3.95412e-06	843	6.40674e-06	841.79	-3.3215e-06	837.236	6.2439e-07	861.02	-5.08291e-06	829.576	-6.91285e-07
856.845	-8.28896e-06	848.326	1.0201e-06	887	6.80157e-07	848	6.57334e-06	847	5.65784e-06	845.683	-1.86053e-06	841.181	-7.94372e-07	864.935	-5.39615e-06	833.513	-6.30061e-07
860.764	-2.4178e-06	852.237	1.397e-06	891	-1.6554e-06	852	6.79892e-06	851	-3.85589e-08	849.565	-9.71086e-06	845.115	-3.85599e-07	868.839	-2.68108e-06	837.444	-1.66317e-06
864.677	3.9544e-06	856.143	2.0004e-06	895	-2.28002e-06	856	3.34234e-06	855	1.85911e-06	853.449	-8.25002e-06	849.049	2.07873e-06	872.737	-3.49883e-06	841.383	-2.27388e-06
868.579	1.23661e-06	860.047	3.5124e-06	899	1.96662e-07	860	5.99391e-07	859	-1.55258e-07	857.323	-1.34883e-05	852.982	5.34236e-06	876.638	-4.18212e-06	845.309	-2.36207e-06
872.489	9.2649e-06	863.944	2.2959e-06	903	4.41759e-06	864	-4.17525e-07	863	-3.41224e-06	861.189	-3.42259e-06	856.916	1.63939e-06	880.529	-2.91377e-06	849.227	3.34488e-06
876.399	1.7695e-06	867.845	-1.4868e-06	907	2.69506e-06	868	-6.98113e-07	867	-2.18157e-06	865.054	-3.83616e-06	860.84	-7.64648e-09	884.414	-2.15003e-06	853.14	6.01754e-06
880.297	-6.40458e-07	871.733	-3.6772e-06	911	-5.09974e-06	872	-2.56656e-06	871	-6.51471e-07	868.918	-2.62116e-06	864.757	-2.33976e-06	888.304	2.95393e-06	857.026	6.3778e-06
884.2	-8.09707e-06	875.621	-4.6977e-06	915	-3.88301e-06	876	-1.16738e-06	875	4.88287e-06	872.778	-1.07176e-05	868.662	-1.13117e-06	892.192	2.87635e-06	860.92	7.13564e-06
888.096	1.9733e-06	879.506	-2.8913e-06	918	-4.24846e-06	880	-2.92124e-06	879	-1.20475e-06	876.631	-1.15921e-05	872.576	7.33712e-07	896.089	4.24535e-06	864.817	5.95329e-06
892.001	1.06176e-05	883.399	-3.2274e-06	922	1.81323e-06	884	-7.85418e-07	883	-1.90746e-06	880.479	-9.30129e-06	876.484	1.6851e-06	899.968	1.9136e-06	868.707	8.87483e-06
895.896	7.09065e-06	887.284	-2.2946e-06	926	6.40731e-07	888	-2.28593e-06	887	-4.86564e-06	884.345	-6.19182e-07	880.384	5.32059e-06	903.85	2.71091e-06	872.591	5.47911e-06
899.793	5.5916e-07			930	3.66629e-06	892	1.94569e-07	890	-8.27444e-07	888.19	5.85103e-06	884.277	5.07341e-06	907.739	2.77983e-07	876.49	5.36595e-06
903.695	-2.08223e-06			934	4.62545e-06	895	-3.26219e-06	894	-1.03454e-07	892.038	2.21072e-06	888.175	4.68316e-06	911.621	-7.07996e-07	880.379	4.60635e-06
907.596	1.63239e-06			938	-2.94058e-07	899	-2.62245e-06	898	2.39296e-06	895.891	-1.49118e-06	892.078	3.80739e-06	915.499	-1.32375e-06	884.261	8.62337e-07
911.503	1.85149e-07			942	-4.65495e-07	903	-5.1587e-06	902	2.72608e-06	899.741	-6.5144e-06	895.988	-5.23317e-07	919.384	5.83884e-07	888.152	1.59488e-06
915.415	-4.88286e-06			946	-2.28409e-06	907	-5.27871e-06	906	3.81852e-06	903.601	-6.28413e-07	899.906	-8.62499e-08	923.276	-3.46394e-06	892.031	2.37756e-06
919.329	-6.90755e-06			950	-2.58535e-06	911	-7.0325e-06	910	1.04469e-06	907.461	1.56999e-06	903.819	1.75012e-06	927.171	-1.28718e-06	895.916	2.23982e-06
923.259	-6.04419e-06			954	-5.05133e-06	915	-4.59738e-06	914	-4.44485e-06	911.322	1.89392e-06	907.741	6.95519e-06	931.07	-3.88823e-06	899.817	-2.30055e-06
927.19	-4.03892e-07			958	-1.0457e-05	919	-2.39294e-06	918	-5.21621e-06	915.189	1.20374e-06	911.664	4.8799e-06	934.98	-9.71431e-07	903.703	-6.09429e-06
931.133	-4.23971e-06			962	-9.79055e-06	923	-2.51275e-06	922	-5.68879e-06	919.06	-1.51452e-06	915.584	-1.22082e-06	938.893	-2.15942e-06	907.604	-6.03325e-06
935.088	3.09496e-06			966	-1.10619e-05	927	-7.81062e-06	926	-4.32003e-06	922.936	-1.80494e-06	919.505	-8.4032e-07	942.805	1.66606e-06	911.508	-2.24146e-06
939.052	7.5024e-06			970	-4.35615e-06	931	-1.06231e-05	930	-9.1877e-06	926.828	3.06715e-06	923.443	2.93734e-06	946.735	1.5547e-06	915.418	1.07752e-07
943.024	1.28732e-05			974	-3.88307e-06	935	-7.49781e-06	934	-8.39454e-06	930.738	3.57524e-06	927.39	7.28589e-06	950.663	-1.11358e-06	919.325	-2.01963e-06
947.016	1.43528e-05			978	-8.59111e-07	939	-4.81006e-06	938	-6.97977e-06	934.653	8.47806e-06	931.342	1.78449e-06	954.607	-6.06996e-06	923.25	-3.35143e-06
951.026	1.32899e-05			982	-4.1654e-06	942	-3.43409e-06	942	-5.01292e-06	938.587	1.70308e-06	935.313	-3.9743e-06	958.562	-5.13819e-06	927.177	-3.78763e-06
955.04	1.53096e-05			986	-7.27835e-06	946	-4.31353e-06	946	-3.8518e-06	942.523	3.47169e-06	939.284	-7.61991e-06	962.524	-6.62892e-06	931.118	4.23236e-06
959.078	1.44013e-05			990	-8.96962e-06	950	-5.16978e-06	950	-5.12948e-06	946.483	2.59724e-06	943.262	-6.64012e-06	966.51	1.40207e-06	935.067	5.0646e-06
963.14	1.24143e-05			994	-1.03379e-05	954	-4.99032e-06	954	-3.62275e-06	950.469	3.59714e-06	947.26	-7.48786e-06	970.496	-4.29438e-06	939.039	8.13497e-06
967.223	6.65228e-06					958	-6.85897e-06	958	-1.37014e-07	954.477	-4.42777e-07	951.274	-4.53845e-06	974.504	-5.34779e-06	943.02	1.20725e-06
971.322	6.09103e-06					962	-4.83822e-06	962	1.80708e-06	958.504	8.33823e-07	955.289	-5.21446e-06	978.521	-1.17508e-05	947.023	9.92434e-08
975.442	6.60853e-06					967	-3.99124e-06	966	-4.8347e-07	962.553	-1.51569e-06	959.317	-5.51918e-06	982.563	-6.64692e-06	951.037	-2.07806e-06
979.597	6.74031e-06					971	-2.5229e-06	970	-4.33878e-06	966.634	-2.78972e-06	963.366	-7.53711e-06	986.621	-4.7057e-06	955.071	-1.84283e-06
983.787	3.8669e-06					975	-1.92877e-06	975	-6.09999e-06	970.751	-8.79651e-06	967.451	-3.75985e-06	990.699	-9.22458e-06	959.12	-4.61686e-06
987.988	-1.66256e-06					979	-2.23249e-06	979	-7.07874e-06	974.89	-7.27397e-06	971.539	3.89256e-07	994.793	-1.00086e-05	963.206	-6.86896e-06
992.239	5.78765e-06					983	1.79398e-07	983	-5.6407e-06	979.063	1.80834e-06	975.653	4.50969e-06			967.313	-6.08665e-06
996.525	2.83769e-06					987	2.75258e-06	987	-5.10044e-06	983.274	5.11326e-06	979.794	4.34729e-06			971.445	-7.54267e-06
						991	2.24186e-06	991	-4.95152e-06	987.527	3.62411e-06	983.961	5.61244e-06			975.617	-1.05908e-05
												988.149	4.90788e-06			979.806	-9.60928e-06
												992.38	4.45973e-06			984.03	-5.64323e-06
												996.639	3.44072e-06			988.294	-2.94575e-06
																992.589	-9.94209e-07
																996.93	-7.09148e-07

## Sheet: Supplementary Fig. 3
	Supplementary Fig. 3a				Supplementary Fig. 3b
	Number of Pt atoms in the cluster	CO coverage (ML)	Standard deviation		Number of Pt atoms in the cluster	O coverage (ML)	Standard deviation
	7	0.00713826			7	0.00126501
	15	0.00338152			15	0.00118925
	18	0.00472833			18	0.00175565
	19	0.00553495			19	0.0022878
	24	0.00528961			24	0.00273286
	30	0.00390545	6.04192e-05		30	0.00183011	0.000180562
	30	0.00401054			30	0.00163905
	30	0.00404824			30	0.00208003
	32	0.00323134			32	0.00161076
	35	0.0028413			35	0.00135269

## Sheet: Supplementary Fig. 4
	Supplementary Fig. 4a					Supplementary Fig. 4b					Supplementary Fig. 4c			Supplementary Fig. 4d				Supplementary Fig. 4e			Supplementary Fig. 4f			Supplementary Fig. 4g			Supplementary Fig. 4h
	Pt19 Mass47 Temperature (K)	Pt19 Mass47 Intensity	Pt19 Mass29 Temperature (K)	Pt19 Mass29 Intensity		Temperature (K)	Amount of adsorbed CO (θCO)	Temperature (K)	Amount of adsorbed O (θO)		T-1 (K-1)	ln (Desorption rate of CO2/θO θCO)		Number of Pt atoms in the cluster	Activation energy (kJ/mol)	Standard deviation		Temperature (K)	Mass 29 intensity		Temperature (K)	Amount of adsorbed CO (θCO)		T-1 (K-1)	ln (Desorption rate of CO/θCO)		Number of Pt atoms in the cluster	Activation energy (kJ/mol)
	86.2295	4.9585e-07	85.9807	0.000808427		100.356	0.00648624	100.356	0.00324		0.00996452	-18.3701		7	6.80002			104.833	0.00944527		104.833	0.00944527		0.00234599	-3.36963		7	42.3076
	87.2094	2.84296e-06	86.9118	0.000818209		102.59	0.00648154	102.588	0.00323		0.00974772	-18.9391		15	7.71023			106.298	0.00944343		106.298	0.00944343		0.00233212	-3.27833		15	57.7759
	88.3495	7.71534e-07	88.0104	0.000820672		104.823	0.00647848	104.927	0.00323		0.00953044	-19.3818		18	6.41609			107.809	0.00943958		107.809	0.00943958		0.00231843	-3.20079		19	63.2842
	89.6469	1.3465e-06	89.2621	0.000830292		107.057	0.00647704	107.373	0.00323		0.00931329	-20.2002		19	6.02314			109.361	0.0094356		109.361	0.0094356		0.00230486	-3.10335		24	65.9682
	91.0938	1.50723e-06	90.6646	0.00082937		109.291	0.00647596	109.93	0.00323		0.00909672	-20.5201		24	6.49223			110.948	0.00943074		110.948	0.00943074		0.0022915	-2.98882		30	62.7255
	92.6803	3.39421e-06	92.2133	0.000843409		111.524	0.00647565	112.58	0.00323		0.00888254	-22.3153		30	6.10754	1.28386		112.576	0.00942401		112.576	0.00942401		0.00227829	-2.90503		35	62.5991
	94.4059	4.72878e-06	93.9002	0.00085968		113.758	0.00647393	115.319	0.00323		0.00867163	-19.3002		30	8.45394			114.242	0.00941494		114.242	0.00941494		0.00226524	-2.83584
	96.2606	8.98629e-06	95.721	0.000876249		115.992	0.0064722	118.156	0.00322		0.00846336	-19.0594		30	5.46743			115.957	0.00940446		115.957	0.00940446		0.00225235	-2.77177
	98.249	1.10341e-05	97.6703	0.000893464		118.225	0.00646803	121.07	0.00321		0.00825965	-18.3892		32	5.93188			117.702	0.00939551		117.702	0.00939551		0.00223958	-2.6877
	100.356	9.99833e-06	99.745	0.000907498		120.459	0.00646007	124.069	0.00321		0.00806003	-18.4122		35	7.72548			119.478	0.00938733		119.478	0.00938733		0.00222701	-2.58797
	102.588	5.64824e-06	101.94	0.000923448		122.693	0.00645612	127.148	0.0032		0.00786483	-18.3401						121.301	0.00937982		121.301	0.00937982		0.00221457	-2.52159
	104.927	3.62276e-06	104.252	0.00095065		124.926	0.00645217	130.3	0.00319		0.00767463	-18.3004						123.15	0.00937201		123.15	0.00937201		0.0022023	-2.44561
	107.373	1.59728e-06	106.668	0.000983792		127.16	0.00644387	133.527	0.00318		0.00748911	-18.1978						125.03	0.00936427		125.03	0.00936427		0.00219016	-2.36668
	109.93	1.1595e-06	109.189	0.00102174		129.393	0.00643528	136.814	0.00317		0.00730919	-17.9782						126.946	0.00935846		126.946	0.00935846		0.00217813	-2.28011
	112.58	1.92559e-07	111.814	0.00103787		131.627	0.00643047	140.171	0.00316		0.00713416	-18.1073						128.885	0.00935306		128.885	0.00935306		0.00216627	-2.18442
	115.319	3.92063e-06	114.53	0.00104176		133.861	0.00642566	143.585	0.00315		0.0069645	-17.8492						130.859	0.00934727		130.859	0.00934727		0.00215447	-2.10662
	118.156	4.97883e-06	117.338	0.00104411		136.094	0.00641398	147.061	0.00313		0.00679992	-17.6962						132.856	0.00934144		132.856	0.00934144		0.00214282	-2.02292
	121.07	9.6965e-06	120.233	0.00104082		138.328	0.00640878	150.591	0.00312		0.00664052	-17.6417						134.887	0.00933594		134.887	0.00933594		0.00213133	-1.94637
	124.069	9.44315e-06	123.209	0.00103021		140.562	0.00640358	154.179	0.0031		0.00648599	-17.7338						136.948	0.00933189		136.948	0.0093319		0.00211997	-1.86443
	127.148	1.01103e-05	126.263	0.00101304		142.795	0.00639045	157.803	0.00309		0.00633701	-17.6237						139.035	0.00932753		139.035	0.00932753		0.00210871	-1.76971
	130.3	1.04782e-05	129.394	0.00101076		145.029	0.00638279	161.48	0.00306		0.00619271	-17.3576						141.145	0.00932343		141.145	0.00932343		0.00209756	-1.67966
	133.527	1.15595e-05	132.599	0.00100745		147.263	0.00637513	165.194	0.00304		0.00605348	-17.1513						143.274	0.00931944		143.274	0.00931944		0.00208658	-1.59547
	136.814	1.4321e-05	135.872	0.00100607		149.496	0.00635923	168.959	0.00301		0.0059186	-17.0349						145.432	0.00931551		145.432	0.00931551		0.0020757	-1.51371
	140.171	1.25257e-05	139.205	0.000992951		151.73	0.00635195	172.759	0.00298		0.00578841	-16.9851						147.617	0.00931209		147.617	0.00931209		0.00206491	-1.42988
	143.585	1.61156e-05	142.606	0.000984366		153.964	0.00634466	176.592	0.00295		0.00566277	-16.902						149.818	0.00930916		149.818	0.00930917		0.00205426	-1.3443
	147.061	1.86468e-05	146.065	0.000977598		156.197	0.00633661	180.459	0.00292		0.00554142	-16.7455						152.052	0.00930764		152.052	0.00930764		0.00204371	-1.25433
	150.591	1.95441e-05	149.577	0.000977692		158.431	0.00632856	184.354	0.00288		0.00542434	-16.6116						154.302	0.00930482		154.302	0.00930482		0.00203325	-1.16629
	154.179	1.77026e-05	153.15	0.000981926		160.664	0.00630799	188.296	0.00284		0.00531079	-16.527						156.562	0.00930201		156.562	0.00930201		0.00202292	-1.0743
	157.803	1.96126e-05	156.764	0.000972424		162.898	0.00629544	192.252	0.0028		0.00520152	-16.4936						158.857	0.00929888		158.857	0.00929888		0.0020127	-1.00017
	161.48	2.53427e-05	160.428	0.000969062		165.132	0.0062829	196.24	0.00275		0.00509581	-16.4348						161.159	0.00929702		161.159	0.00929702		0.00200256	-0.936514
	165.194	3.07737e-05	164.133	0.000970766		167.365	0.006269	200.248	0.00271		0.0049938	-16.3623						163.478	0.00929521		163.478	0.00929521		0.00199255	-0.861352
	168.959	3.41103e-05	167.89	0.00097166		169.599	0.00625511	204.272	0.00266		0.00489543	-16.3424						165.815	0.00929292		165.815	0.00929292		0.00198263	-0.78151
	172.759	3.53528e-05	171.67	0.000968348		171.833	0.00622647	208.319	0.00261		0.00480032	-16.3438						168.172	0.00928971		168.172	0.00928971		0.00197285	-0.687203
	176.592	3.78381e-05	175.496	0.000962434		174.066	0.00621108	212.378	0.00257		0.00470858	-16.2537						170.548	0.00928521		170.548	0.00928521		0.00196308	-0.619337
	180.459	4.34761e-05	179.357	0.000959858		176.3	0.00619568	216.468	0.00252		0.00461961	-16.134						172.929	0.00928052		172.929	0.00928052		0.00195346	-0.548099
	184.354	4.87233e-05	183.246	0.000961028		178.534	0.00617802	220.571	0.00246		0.0045337	-15.9847						175.336	0.00927765		175.336	0.00927766		0.00194394	-0.480943
	188.296	5.18984e-05	187.166	0.000959948		180.767	0.00616035	224.694	0.0024		0.0044505	-15.9454						177.75	0.00927562		177.75	0.00927562		0.00193449	-0.414474
	192.252	5.24967e-05	191.121	0.000966229		183.001	0.00614057	228.83	0.00234		0.00437005	-15.8869						180.181	0.00927431		180.181	0.00927432		0.00192515	-0.342074
	196.24	5.44066e-05	195.102	0.00096913		185.235	0.00612079	232.981	0.00228		0.00429219	-15.8412						182.632	0.00927235		182.632	0.00927235		0.0019159	-0.284787
	200.248	5.70757e-05	199.104	0.000967702		187.468	0.00607882	237.132	0.00222		0.00421705	-15.7935						185.089	0.00927101		185.089	0.00927101		0.00190673	-0.222952
	204.272	5.67996e-05	203.125	0.000974792		189.702	0.00605752	241.292	0.00216		0.00414435	-15.7574						187.554	0.00926928		187.554	0.00926928		0.00189766	-0.170429
	208.319	5.53496e-05	207.16	0.00097424		191.935	0.00603622	245.471	0.0021		0.0040738	-15.7289						190.035	0.00926745		190.035	0.00926745		0.00188863	-0.119431
	212.378	5.89856e-05	211.221	0.000993525		194.169	0.00601415	249.642	0.00204		0.00400573	-15.7316						192.519	0.00926342		192.519	0.00926342		0.0018797	-0.0651713
	216.468	6.45546e-05	215.303	0.000997483		196.403	0.00599208	253.816	0.00198		0.00393986	-15.7466						195.025	0.0092592		195.025	0.0092592		0.00187086	-0.0268793
	220.571	7.24709e-05	219.397	0.00100436		198.636	0.00596893	257.995	0.00193		0.00387605	-15.7031						197.527	0.00925441		197.527	0.00925441		0.0018621	0.00170323
	224.694	7.28157e-05	223.516	0.00100521		200.87	0.00594579	262.188	0.00187		0.00381405	-15.6283						200.048	0.0092505		200.048	0.0092505		0.00185342	0.0141658
	228.83	7.44721e-05	227.656	0.00100683		203.104	0.00592275	266.374	0.00181		0.00375412	-15.5541						202.582	0.00924585		202.582	0.00924585		0.00184482	0.0167352
	232.981	7.5116e-05	231.797	0.0010118		205.337	0.00589971	270.563	0.00176		0.003696	-15.5632						205.115	0.00924106		205.115	0.00924106		0.00183632	-0.00355432
	237.132	7.5829e-05	235.952	0.00100462		207.571	0.00585496	274.76	0.0017		0.00363954	-15.4337						207.663	0.009236		207.663	0.009236		0.0018279	-0.0209543
	241.292	7.55986e-05	240.106	0.00100913		209.805	0.00583105	278.955	0.00163		0.00358481	-15.2899						210.214	0.00923107		210.214	0.00923107		0.00181951	-0.0521892
	245.471	7.47694e-05	244.279	0.00101569		212.038	0.00580713	283.157	0.00156		0.00353161	-15.1624						212.774	0.0092256		212.774	0.0092256		0.00181123	-0.067634
	249.642	7.17317e-05	248.456	0.00102646		214.272	0.00578097	287.352	0.00149		0.00348005	-15.117						215.354	0.00921938		215.354	0.00921938		0.00180302	-0.123292
	253.816	6.80492e-05	252.621	0.00103159		216.505	0.00575481	291.546	0.00142		0.00342999	-15.078						217.924	0.00921226		217.924	0.00921226		0.00179488	-0.21014
	257.995	6.83713e-05	256.809	0.0010199		218.739	0.00572547	295.743	0.00135		0.00338132	-15.0264						220.503	0.00920561		220.503	0.00920561		0.00178681	-0.267963
	262.188	7.07187e-05	260.998	0.0010147		220.973	0.00569612	299.93	0.00128		0.00333411	-14.9392						223.095	0.00919892		223.095	0.00919892
	266.374	7.29277e-05	265.179	0.0010092		223.206	0.00566663	304.119	0.00121		0.00328818	-14.8563						225.689	0.00919155		225.689	0.00919155
	270.563	6.92682e-05	269.374	0.0010135		225.44	0.00563714	308.306	0.00114		0.00324354	-14.7705						228.291	0.00918329		228.291	0.00918329
	274.76	7.52055e-05	273.56	0.00100045		227.674	0.00560699	312.496	0.00108		0.00320004	-14.7972						230.895	0.00917493		230.895	0.00917493
	278.955	8.23166e-05	277.762	0.00100068		229.907	0.00557683	316.68	0.00102		0.00315776	-14.7891						233.497	0.00916528		233.497	0.00916528
	283.157	8.81386e-05	281.957	0.000989933		232.141	0.00551615	320.857	0.000962		0.00311666	-14.762						236.113	0.00915483		236.113	0.00915483
	287.352	8.68039e-05	286.16	0.000988004		234.375	0.00548545	325.036	0.000901		0.00307658	-14.6238						238.729	0.00914395		238.729	0.00914395
	291.546	8.48704e-05	290.354	0.000978795		236.608	0.00545475	329.201	0.000841		0.00303765	-14.5535						241.349	0.00913334		241.349	0.00913334
	295.743	8.38804e-05	294.547	0.000980937		238.842	0.00542414	333.366	0.000785		0.00299971	-14.5297						243.965	0.00912252		243.965	0.00912252
	299.93	8.55604e-05	298.739	0.000976079		241.076	0.00539353	337.526	0.000732		0.00296274	-14.5174						246.581	0.00911215		246.581	0.00911215
	304.119	8.65495e-05	302.929	0.0009689		243.309	0.00536325	341.695	0.000684		0.00292658	-14.5316						249.217	0.00910266		249.217	0.00910266
	308.306	8.74243e-05	307.116	0.000961006		245.543	0.00533298	345.867	0.000637		0.00289128	-14.4551						251.841	0.00909396		251.841	0.00909396
	312.496	7.92079e-05	311.3	0.000955231		247.776	0.00530393	350.031	0.000592		0.00285689	-14.443						254.478	0.00908645		254.478	0.00908645
	316.68	7.43745e-05	315.489	0.000940872		250.01	0.00527488	354.193	0.000551		0.00282332	-14.4244						257.114	0.00907983		257.114	0.00907983
	320.857	7.11524e-05	319.67	0.000936267		252.244	0.00524731	358.339	0.000512		0.00279065	-14.3997						259.748	0.00907192		259.748	0.00907192
	325.036	7.54328e-05	323.847	0.000935368		254.477	0.00521974	362.481	0.000474		0.00275877	-14.3524						262.397	0.00906345		262.397	0.00906345
	329.201	7.44432e-05	328.013	0.000933529		256.711	0.00519204	366.617	0.000438		0.00272764	-14.3014						265.034	0.00905427		265.034	0.00905427
	333.366	7.01394e-05	332.179	0.000917421		258.945	0.00516435	370.748	0.000405		0.00269725	-14.3001						267.668	0.00904606		267.668	0.00904606
	337.526	6.53751e-05	336.34	0.000904277		261.178	0.00510721	374.878	0.000374		0.00266753	-14.2984						270.31	0.00903712		270.31	0.00903712
	341.695	5.95061e-05	340.508	0.000896315		263.412	0.00507768	379.007	0.000346		0.00263847	-14.2942						272.945	0.00902896		272.945	0.00902896
	345.867	5.90453e-05	344.674	0.00089993		265.646	0.00504814	383.117	0.000323		0.00261017	-14.4367						275.588	0.00902085		275.588	0.00902085
	350.031	5.49714e-05	348.842	0.000894359		267.879	0.00502008	387.222	0.000303		0.0025825	-14.4548						278.224	0.00901284		278.224	0.00901284
	354.193	5.15184e-05	353.002	0.000897811		270.113	0.00499203	391.322	0.000283		0.00255544	-14.449						280.871	0.00900446		280.871	0.00900446
	358.339	4.85494e-05	357.157	0.000892036		272.347	0.00496158	395.424	0.00026		0.00252893	-14.1831						283.518	0.00899742		283.518	0.00899742
	362.481	4.6685e-05	361.303	0.000899998		274.58	0.00493112	399.516	0.000239		0.00250303	-14.1894						286.158	0.00899215		286.158	0.00899215
	366.617	4.49355e-05	365.445	0.000887825		276.814	0.00489781	403.602	0.000219		0.00247769	-14.1446						288.794	0.00898676		288.794	0.00898676
	370.748	4.12068e-05	369.571	0.000884992		279.047	0.00486449	407.689	0.000204		0.00245285	-14.3229						291.432	0.00898081		291.432	0.00898082
	374.878	3.78463e-05	373.706	0.000874247		281.281	0.00482883	411.764	0.000188		0.00242858	-14.2151						294.078	0.00897397		294.078	0.00897397
	379.007	3.48769e-05	377.832	0.000882647		283.515	0.00479317	415.842	0.000172		0.00240476	-14.1124						296.715	0.00896725		296.715	0.00896725
	383.117	2.80877e-05	381.95	0.000880415		285.748	0.00475804	419.916	0.000155		0.00238143	-13.9477						299.348	0.00896068		299.348	0.00896068
	387.222	2.5671e-05	386.049	0.000873877		287.982	0.00472292	423.98	0.00014		0.0023586	-13.92						301.983	0.00895459		301.983	0.00895459
	391.322	2.40367e-05	390.161	0.000870953		290.216	0.00468858	428.041	0.000127		0.00233622	-14.0303						304.611	0.00894993		304.611	0.00894993
	395.424	2.8616e-05	394.255	0.000867872		292.449	0.00465423	432.095	0.000116		0.00231431	-14.0957						307.247	0.00894498		307.247	0.00894498
	399.516	2.59921e-05	398.351	0.000879516		294.683	0.00458649	436.149	0.000105		0.00229279	-13.9559						309.875	0.00893948		309.875	0.00893948
	403.602	2.47721e-05	402.435	0.000878341		296.917	0.00455186	440.211	9.36e-05		0.00227164	-13.8107						312.509	0.00893302		312.509	0.00893302
	407.689	1.91794e-05	406.523	0.000888882		299.15	0.00451724	444.264	8.21e-05		0.00225091	-13.6747						315.142	0.00892585		315.142	0.00892585
	411.764	1.96165e-05	410.599	0.000889804		301.384	0.00448222	448.311	7.16e-05		0.0022306	-13.6241						317.769	0.00891895		317.769	0.00891895
	415.842	1.98002e-05	414.682	0.000888675		303.618	0.0044472	452.355	6.06e-05		0.00221065	-13.4134						320.391	0.00891145		320.391	0.00891144
	419.916	2.09505e-05	418.757	0.000888928		305.851	0.00441182	456.401	5.01e-05		0.00219106	-13.253						323.021	0.00890436		323.021	0.00890436
	423.98	1.92934e-05	422.826	0.000890816		308.085	0.00437645	460.442	4.2e-05		0.00217183	-13.3395						325.643	0.00889636		325.643	0.00889636
	428.041	1.5657e-05	426.887	0.000900228		310.318	0.00434439	464.481	3.41e-05		0.00215294	-13.1654						328.27	0.008889		328.27	0.008889
	432.095	1.33786e-05	430.942	0.000907779		312.552	0.00431232	468.525	2.69e-05		0.00213436	-13.0136						330.888	0.00888237		330.888	0.00888237
	436.149	1.38617e-05	434.994	0.000910264		314.786	0.00428221	472.565	1.95e-05		0.00211611	-12.6595						333.501	0.00887572		333.501	0.00887572
	440.211	1.42295e-05	439.057	0.000922251		317.019	0.00425209	476.604	1.55e-05									336.125	0.00886734		336.125	0.00886734
	444.264	1.42522e-05	443.11	0.000927407		319.253	0.00422327	480.666	9.8e-06									338.734	0.00885805		338.734	0.00885804
	448.311	1.30323e-05	447.161	0.000941839		321.487	0.00419446	484.725	5.07e-06									341.343	0.00884821		341.343	0.00884821
	452.355	1.35843e-05	451.206	0.00094361		323.72	0.00416391	488.793	-8.7e-07									343.951	0.00883892		343.951	0.00883892
	456.401	1.31238e-05	455.249	0.000960617		325.954	0.00413337	492.843	-1.74e-06									346.56	0.00882839		346.56	0.00882839
	460.442	1.00628e-05	459.286	0.0009779		328.188	0.00407323	496.908	-4.45e-07									349.17	0.00881624		349.17	0.00881624
	464.481	9.71742e-06	463.333	0.00100365		330.421	0.00404482	500.965	0									351.77	0.00880318		351.77	0.00880318
	468.525	8.91155e-06	467.374	0.00104052		332.655	0.00401641											354.376	0.00878904		354.376	0.00878904
	472.565	9.18745e-06	471.418	0.00107019		334.889	0.00398992											356.972	0.00877713		356.972	0.00877713
	476.604	5.06775e-06	475.454	0.00111303		337.122	0.00396343											359.569	0.0087645		359.569	0.0087645
	480.666	7.02307e-06	479.516	0.0011485		339.356	0.00393931											362.161	0.00875273		362.161	0.00875273
	484.725	5.87163e-06	483.571	0.00119338		341.589	0.00391518											364.746	0.00873886		364.746	0.00873886
	488.793	7.36651e-06	487.643	0.00123641		343.823	0.00389124											367.333	0.00872431		367.333	0.00872431
	492.843	1.08321e-06	491.693	0.00129088		346.057	0.00386731											369.917	0.00870934		369.917	0.00870934
	496.908	-1.61029e-06	495.754	0.00134605		348.29	0.00384501											372.496	0.00869352		372.496	0.00869352
	500.965	-5.52425e-07	499.815	0.00139744		350.524	0.00382271											375.082	0.00867742		375.082	0.00867742
	505.027	-7.60391e-07	503.873	0.00144455		352.758	0.0038018											377.663	0.00865988		377.663	0.00865988
	509.089	9.41793e-07	507.935	0.00150571		354.991	0.0037809											380.242	0.00864102		380.242	0.00864101
	513.155	-2.09691e-06	512.008	0.00155913		357.225	0.00374162											382.808	0.00862103		382.808	0.00862103
	517.218	-9.01028e-07	516.064	0.00159289		359.459	0.00372266											385.378	0.00860045		385.378	0.00860045
	521.286	-3.5255e-06	520.135	0.00159519		361.692	0.0037037											387.953	0.00857965		387.953	0.00857965
	525.348	-1.98435e-06	524.197	0.00160762		363.926	0.00368545											390.515	0.00855828		390.515	0.00855828
	529.414	-1.11067e-06	528.259	0.00159936		366.16	0.0036672											393.086	0.00853531		393.086	0.00853531
	533.489	9.59555e-07	532.327	0.0015829		368.393	0.00365044											395.655	0.00850937		395.655	0.00850937
	537.552	1.30392e-07	536.392	0.00151992		370.627	0.00363369											398.21	0.00848106		398.21	0.00848106
	541.623	-3.36851e-06	540.463	0.0014529		372.86	0.0036183											400.774	0.00845145		400.774	0.00845145
	545.696	-1.85044e-06	544.535	0.00138257		375.094	0.0036029											403.329	0.00842228		403.329	0.00842228
	549.77	-1.82825e-06	548.613	0.00130396		377.328	0.0035887											405.886	0.00839246		405.886	0.00839246
	553.846	3.07281e-06	552.685	0.00121333		379.561	0.0035745											408.447	0.00836019		408.447	0.00836019
	557.921	4.10767e-06	556.756	0.00112261		381.795	0.00354592											410.992	0.00832446		410.992	0.00832446
	562.012	4.91209e-06	560.846	0.00104657		384.029	0.00350746											413.546	0.00828744		413.546	0.00828744
	566.091	5.69378e-06	564.924	0.000987335		386.262	0.00345973											416.095	0.00824761		416.095	0.00824761
	570.165	3.43783e-06	569.001	0.000937004		388.496	0.00342304											418.634	0.00820485		418.634	0.00820485
	574.251	4.24247e-06	573.087	0.000900066		390.73	0.00338641											421.179	0.00815912		421.179	0.00815912
	578.336	4.26474e-06	577.171	0.000868861		392.963	0.00334798											423.718	0.00811085		423.718	0.00811085
	582.431	3.20521e-06	581.265	0.0008464		395.197	0.00330949											426.259	0.00806014		426.259	0.00806014
	586.527	5.66672e-06	585.361	0.000825041		397.431	0.00327184											428.795	0.00800497		428.795	0.00800497
	590.619	7.82925e-06	589.452	0.000812295		399.664	0.00323415											431.326	0.00794579		431.326	0.00794579
	594.723	1.05438e-05	593.549	0.000803389		401.898	0.00319697											433.865	0.00788108		433.865	0.00788108
	598.823	8.95506e-06	597.655	0.000802856		404.131	0.00315966											436.396	0.00780918		436.396	0.00780918
	602.914	1.1509e-05	601.749	0.000804677		406.365	0.00312443											438.926	0.00773177		438.926	0.00773177
	607.021	1.09788e-05	605.849	0.000807252		408.599	0.00308917											441.454	0.0076497		441.454	0.0076497
	611.12	8.9299e-06	609.947	0.000806403		410.832	0.00304582											443.98	0.00756319		443.98	0.00756319
	615.217	6.35176e-06	614.05	0.00080783		413.066	0.00301031											446.513	0.00747024		446.513	0.00747024
	619.327	8.99749e-06	618.156	0.00080493		415.3	0.00297482											449.033	0.00736894		449.033	0.00736894
	623.435	1.13211e-05	622.263	0.000805734		417.533	0.00293887											451.556	0.00726226		451.556	0.00726226
	627.548	7.7762e-06	626.372	0.000794731		419.767	0.00290289											454.07	0.00714895		454.07	0.00714895
	631.652	3.08083e-06	630.483	0.000795748		422.001	0.00286754											456.587	0.0070284		456.587	0.0070284
	635.775	1.21573e-06	634.599	0.000793005		424.234	0.00283206											459.109	0.00689936		459.109	0.00689936
	639.885	2.48473e-07	638.716	0.000800971		426.468	0.00279791											461.624	0.00676023		461.624	0.00676023
	644.004	3.03229e-06	642.83	0.000790547		428.701	0.00276363											464.152	0.00661312		464.152	0.00661312
	648.12	1.28251e-06	646.946	0.000792409		430.935	0.00273013											466.675	0.00645694		466.675	0.00645694
	652.234	3.95142e-06	651.063	0.000788772		433.169	0.00269659											469.19	0.00629262		469.19	0.00629262
	656.355	1.53338e-07	655.181	0.000790407		435.402	0.00265717											471.704	0.00611919		471.704	0.00611919
	660.477	2.31577e-06	659.307	0.000790475		437.636	0.00262301											474.225	0.00593429		474.225	0.00593429
	664.6	-1.2752e-06	663.426	0.000788451		439.87	0.00258869											476.745	0.00573864		476.745	0.00573864
	668.72	6.57185e-07	667.549	0.000793489		442.103	0.00255427											479.253	0.00553341		479.253	0.00553341
	672.832	-9.08316e-07	671.658	0.00079043		444.337	0.00251965											481.765	0.00531932		481.765	0.00531932
	676.962	-4.72047e-07	675.784	0.000794225		446.571	0.00248528											484.283	0.00509627		484.283	0.00509627
	681.088	1.96649e-06	679.914	0.000795906		448.804	0.00245085											486.793	0.00486435		486.793	0.00486435
	685.207	2.44902e-06	684.037	0.00078776		451.038	0.00241615											489.307	0.00462317		489.307	0.00462317
	689.325	2.49428e-06	688.148	0.000782974		453.272	0.0023812											491.823	0.00437399		491.823	0.00437399
	693.443	-2.98372e-06	692.266	0.000780214		455.505	0.00234083											494.336	0.00411687		494.336	0.00411687
	697.556	-2.20193e-06	696.382	0.000784701		457.739	0.00230667											496.845	0.00385741		496.845	0.00385741
	701.664	-8.44719e-07	700.494	0.00078058		459.972	0.00227213											499.36	0.00359939		499.36	0.00359939
	705.777	4.35559e-06	704.601	0.000778325		462.206	0.00223726											501.869	0.00334119		501.869	0.00334119
	709.896	3.31906e-06	708.724	0.000785645		464.44	0.00220186											504.381	0.00308312		504.381	0.00308312
	714.013	4.03156e-06	712.838	0.000794551		466.673	0.00216622											506.882	0.00282343		506.882	0.00282342
	718.121	2.44286e-06	716.954	0.000786033		468.907	0.00213004											509.404	0.0025704		509.404	0.0025704
	722.234	5.54843e-07	721.063	0.000784814		471.141	0.00209319											511.912	0.00232466		511.912	0.00232466
	726.337	1.49764e-06	725.178	0.000780281		473.374	0.00205558											514.42	0.00208855		514.42	0.00208855
	730.433	1.15176e-06	729.272	0.000788614		475.608	0.00201689											516.931	0.00186341		516.931	0.00186341
	734.531	1.19702e-06	733.373	0.000784723		477.842	0.00197892											519.44	0.0016492		519.44	0.0016492
	738.628	-4.32707e-06	737.465	0.000787439		480.075	0.00194034											521.948	0.00144978		521.948	0.00144978
	742.726	-6.3992e-06	741.563	0.000794826		482.309	0.00190141											524.457	0.00126472		524.457	0.00126472
	746.816	-6.49206e-06	745.658	0.000797334		484.543	0.00186169											526.965	0.00109574		526.965	0.00109574
	750.906	-6.14775e-06	749.746	0.000803895		486.776	0.00182058											529.485	0.000942748		529.485	0.000942748
	754.986	-2.78855e-06	753.827	0.000798116		489.01	0.00177867											532.001	0.000804851		532.001	0.000804851
	759.061	-2.72027e-06	757.906	0.000800235		491.243	0.00173845											534.514	0.000683224		534.514	0.000683224
	763.128	-2.42178e-06	761.975	0.000798025		493.477	0.00169728											537.028	0.000577446		537.028	0.000577446
	767.191	-5.27614e-06	766.035	0.000801866		495.711	0.00165621											539.542	0.0004871		539.542	0.0004871
	771.259	-4.58668e-06	770.102	0.000795242		497.944	0.0016142											542.06	0.000410723		542.06	0.000410723
	775.319	-2.2401e-06	774.16	0.000789992		500.178	0.00157113											544.568	0.000347417		544.568	0.000347417
	779.371	-1.36634e-06	778.22	0.00078339		502.412	0.00152691											547.076	0.000294651		547.076	0.000294651
	783.424	-1.94258e-06	782.274	0.000780675		504.645	0.00148185											549.599	0.000251072		549.599	0.000251072
	787.479	-3.48557e-06	786.324	0.000784032		506.879	0.00143568											552.112	0.000214425		552.112	0.000214425
	791.515	1.03792e-07	790.365	0.000790064		509.113	0.00138849											554.626	0.000184585		554.626	0.000184585
	795.556	3.14058e-06	794.404	0.000802304		511.346	0.00134036											557.14	0.000160759		557.14	0.000160759
	799.584	6.36166e-06	798.437	0.000803895		513.58	0.00129164											559.655	0.000141031		559.655	0.000141031
	803.607	4.01342e-06	802.462	0.000807853		515.814	0.00124243											562.177	0.00012511		562.177	0.00012511
	807.627	1.04375e-06	806.48	0.000811626		518.047	0.00119308											564.701	0.000111805		564.701	0.000111805
	811.639	7.3164e-09	810.497	0.000815354		520.281	0.00114366											567.221	0.000101283		567.221	0.000101283
	815.638	-1.35115e-06	814.501	0.000813054		522.514	0.00109402											569.739	9.26135e-05		569.739	9.26135e-05
	819.635	2.36032e-07	818.499	0.000804835		524.748	0.0010443											572.261	8.43574e-05		572.261	8.43574e-05
	823.626	-2.94053e-07	822.489	0.000801663		526.982	0.000994712											574.787	7.60912e-05		574.787	7.60912e-05
	827.612	3.95589e-07	826.472	0.000801292		529.215	0.00094531											577.31	6.84019e-05		577.31	6.84019e-05
	831.599	-4.33818e-07	830.461	0.000809254		531.449	0.000896207											579.838	6.16559e-05		579.838	6.16559e-05
	835.577	1.31439e-06	834.444	0.00080868		533.683	0.000847963											582.363	5.6462e-05		582.363	5.6462e-05
	839.547	3.20077e-06	838.415	0.000809186		535.916	0.00080085											584.889	5.15537e-05		584.889	5.15537e-05
	843.515	4.90297e-06	842.385	0.000803547		538.15	0.000754766											587.419	4.67856e-05		587.419	4.67856e-05
	847.488	4.28053e-06	846.356	0.00080661		540.384	0.000709712											589.936	4.25016e-05		589.936	4.25016e-05
	851.443	1.51812e-06	850.316	0.000807966		542.617	0.000665891											592.46	3.90372e-05		592.46	3.90372e-05
	855.404	3.15109e-06	854.275	0.00081586		544.851	0.000623379											595	3.62031e-05		595	3.62031e-05
	859.351	-2.67211e-06	858.226	0.000812087		547.085	0.000582287											597.526	3.35576e-05		597.526	3.35576e-05
	863.297	-1.13103e-06	862.17	0.000815905		549.318	0.000542593											600.057	2.90928e-05		600.057	2.90928e-05
	867.237	-3.06494e-06	866.114	0.000810682		551.552	0.000504266											602.585	2.58934e-05		602.585	2.58934e-05
	871.167	3.07909e-06	870.048	0.000814504		553.785	0.000467428											605.118	2.09543e-05		605.118	2.09543e-05
	875.097	2.84829e-06	873.979	0.000811142		556.019	0.000432234											607.654	1.90902e-05		607.654	1.90902e-05
	879.029	7.53297e-07	877.909	0.000808567		558.253	0.000398492											610.192	1.79048e-05		610.192	1.79048e-05
	882.967	-1.71007e-06	881.843	0.000806999		560.486	0.000366068											612.734	1.7963e-05		612.734	1.7963e-05
	886.906	2.91124e-07	885.782	0.000807415		562.72	0.000334587											615.269	1.82367e-05		615.269	1.82367e-05
	890.835	2.98295e-06	889.718	0.000809715		564.954	0.000304002											617.799	1.75869e-05		617.799	1.75869e-05
	894.774	6.11563e-07	893.651	0.000813695		567.187	0.000274328											620.343	1.65171e-05		620.343	1.65171e-05
	898.708	-1.09227e-06	897.587	0.000817861		569.421	0.000245497											622.884	1.4383e-05		622.884	1.4383e-05
	902.64	-1.69138e-06	901.518	0.000821246		571.655	0.00021734											625.427	1.06816e-05		625.427	1.06816e-05
	906.577	6.0915e-07	905.455	0.000817726		573.888	0.000189741											627.966	7.39854e-06		627.966	7.39854e-06
	910.515	1.69001e-06	909.392	0.000811508		576.122	0.000162613											630.503	3.96452e-06		630.503	3.96452e-06
	914.463	8.6061e-07	913.339	0.000804261		578.356	0.000135923											633.051	1.36839e-06		633.051	1.36839e-06
	918.41	-2.45411e-06	917.284	0.000809163		580.589	0.00010964											635.589	5.85171e-07		635.589	5.85171e-07
	922.366	-5.23959e-06	921.242	0.000813948		582.823	8.37483e-05											638.138	2.0975e-18		638.138	2.0975e-18
	926.33	-5.83878e-06	925.2	0.000816045		585.056	5.82121e-05
	930.289	-3.28477e-06	929.16	0.000813998		587.29	3.28816e-05
	934.277	-2.91753e-06	933.142	0.000811762		589.524	7.7046e-06
	938.266	-3.47063e-06	937.127	0.000812295		591.757	0
	942.273	-4.30005e-06	941.128	0.000806425		593.991	0
	946.298	-5.06048e-06	945.152	0.000806841		596.225	0
	950.331	-6.02788e-06	949.18	0.000807943		598.458	0
	954.377	-3.42806e-06	953.218	0.000810957		600.692	0
	958.447	-6.62788e-06	957.283	0.000818114
	962.527	-6.92773e-06	961.364	0.000813858
	966.636	-7.13571e-06	965.467	0.000812661
	970.767	-2.57986e-06	969.591	0.000808084
	974.924	-3.01796e-06	973.737	0.000810799
	979.104	-8.01265e-06	977.913	0.000821982
	983.31	-1.04297e-05	982.107	0.000824675
	987.551	-8.70447e-06	986.339	0.000833441
	991.825	-5.09211e-06	990.611	0.000835239
	996.136	-4.39094e-06

## Sheet: Supplementary Fig. 5
	Supplementary Fig. 5e	Supplementary Fig. 5e	Supplementary Fig. 5f	Supplementary Fig. 5g	Supplementary Fig. 5g		Supplementary Fig. 5h
	Asdeposited	300 K	400 K	500 K	Asdeposited (Vs=4.5V, It = 5pA)			Density (clusters/nm2)	Standard deviation		Asdepo	300 K 1000 L	400 K 1000 L	500 K 1000L
	cluster height (nm)	cluster height (nm)	cluster height (nm)	cluster height (nm)	cluster height (nm)		Asdepo	0.00664838	0.0011105		Density (clusters/nm2)	Density (clusters/nm2)	Density (clusters/nm2)	Density (clusters/nm2)
	0.335173	0.195488	0.260312	0.0798949	0.557698		300 K 1000 L	0.00593826	0.000821521		0.00838769	0.00565681	0.00611716	0.00736556
	0.266399	0.237717	0.294079	0.0862633	0.29084		400 K 1000 L	0.00604734	0.000257351		0.00741238	0.00663213	0.00646493	0.00883015
	0.391749	0.241065	0.333848	0.0875088	0.251916		500 K 1000L	0.00885879	0.00111028		0.00663213	0.00604694	0.00586748	0.00954333
	0.456135	0.246396	0.340963	0.0895315	0.290075						0.006242	0.00654184	0.00599232
	0.421895	0.249858	0.369301	0.0911608	0.293622						0.00565681	0.00526669
	0.427245	0.255068	0.386146	0.0961191	0.274985						0.00585188	0.00721732
	0.293691	0.258308	0.38953	0.09742	0.220114						0.00643707	0.00507163
	0.484185	0.28257	0.392937	0.109469	0.302658						0.0046815	0.00702225
	0.492433	0.285261	0.393229	0.114226	0.218551						0.0061586	0.00487656
	0.466955	0.309433	0.431664	0.120916	0.17092						0.00838769	0.00546175
	0.397894	0.314075	0.438935	0.121874	0.244178						0.00838979	0.00526669
	0.322667	0.314858	0.444473	0.122646	0.218901						0.00666534
	0.280251	0.320741	0.461927	0.130649	0.233958						0.00604694
	0.51547	0.322031	0.470538	0.131974	0.48869						0.00638071
	0.54135	0.330898	0.477256	0.134822	0.248282
	0.547664	0.333565	0.488829	0.13642	0.213787
	0.370429	0.335362	0.504116	0.138412	0.315423
	0.355109	0.33627	0.509015	0.140564	0.255898
	0.388821	0.336738	0.517121	0.14186	0.255004
	0.447513	0.339607	0.5198	0.145233	0.156055
	0.42975	0.340634	0.539928	0.149994	0.192237
	0.325166	0.341807	0.541619	0.150323	0.225529
	0.348332	0.343945	0.544504	0.151152	0.235488
	0.457616	0.344069	0.554281	0.152602	0.224411
	0.342037	0.344536	0.555348	0.154956	0.119081
	0.50066	0.345639	0.566135	0.155319	0.249732
	0.395175	0.347579	0.570286	0.160783	0.155929
	0.426427	0.350697	0.573299	0.162598	0.193421
	0.250043	0.351918	0.579384	0.162599	0.154024
	0.459692	0.364222	0.584495	0.170622	0.127189
	0.39047	0.365684	0.592545	0.172853	0.293086
	0.26054	0.366788	0.601999	0.179961	0.535795
	0.451654	0.367464	0.605368	0.188585	0.190155
	0.392188	0.369789	0.607826	0.201613	0.139297
	0.571902	0.372325	0.615858	0.203825	0.236761
	0.555341	0.373263	0.620698	0.205911	0.165863
	0.340715	0.374233	0.621447	0.215346	0.237883
	0.420764	0.374299	0.627441	0.215654	0.117153
	0.424721	0.374678	0.633525	0.216732	0.177674
	0.535512	0.375688	0.633704	0.219859	0.251362
	0.442409	0.377074	0.640101	0.222674	0.334144
	0.342961	0.381089	0.640599	0.224403	0.258444
	0.406861	0.382924	0.65928	0.230264	0.33852
	0.398926	0.385394	0.6602	0.23272	0.224767
	0.482318	0.385793	0.665302	0.233811	0.216614
	0.304483	0.387204	0.666579	0.243092	0.229797
	0.370682	0.388598	0.668675	0.249482	0.21653
	0.390629	0.390106	0.683638	0.252028	0.287217
	0.581686	0.390513	0.687265	0.252192	0.269744
	0.637534	0.39164	0.688949	0.260779	0.193791
	0.48011	0.394392	0.689233	0.260974	0.284922
	0.567129	0.400435	0.691364	0.268826	0.25789
	0.249943	0.402004	0.722488	0.271634	0.210396
	0.411505	0.403692	0.73654	0.277824	0.262773
	0.430703	0.404802	0.750845	0.278572	0.296667
	0.53936	0.404841	0.768168	0.290748	0.365919
	0.26727	0.405961	0.772012	0.292802	0.155933
	0.32139	0.407766	0.775802	0.298347	0.211067
	0.436656	0.409296	0.778601	0.30143	0.22599
	0.457542	0.410359	0.787836	0.301876	0.222549
	0.331984	0.410647	0.806093	0.314697	0.392735
	0.335922	0.41158	0.812751	0.324653	0.281932
	0.459934	0.412494	0.814627	0.330246	0.460386
	0.305034	0.415148	0.815063	0.330633	0.35183
	0.347947	0.419844	0.837037	0.333128	0.31045
	0.384127	0.422586	0.84452	0.333606	0.257054
	0.410172	0.423024	0.849308	0.334789	0.219777
	0.190728	0.423246	0.852408	0.335409	0.256948
	0.232875	0.423521	0.855916	0.335664	0.257258
	0.232525	0.423699	0.856407	0.337763	0.628968
	0.369425	0.426882	0.856652	0.340707	0.132629
	0.385627	0.42942	0.882509	0.344725	0.416626
	0.64051	0.429572	0.883844	0.351521	0.16514
	0.375085	0.429818	0.887615	0.352666	0.372891
	0.379543	0.430689	0.899565	0.35403	0.159685
	0.247019	0.433136	0.920548	0.359879	0.229047
	0.465899	0.433293	0.927224	0.360298	0.124709
	0.426168	0.433705	0.927887	0.360583	0.214802
	0.462163	0.434011	0.941266	0.369799	0.258449
	0.353559	0.435895	0.950677	0.37019	0.286869
	0.29694	0.437793	0.977316	0.371093	0.232706
	0.346486	0.438271	0.977342	0.376504	0.261845
	0.367669	0.438645	0.977664	0.387454	0.202714
	0.273518	0.445534	0.978153	0.394064	0.131475
	0.506935	0.446561	0.99953	0.394271	0.198254
	0.466721	0.447915	1.0027	0.395102	0.157793
	0.50634	0.448624	1.00349	0.401567	0.336788
	0.254072	0.449373	1.00968	0.4078	0.335765
	0.550848	0.450779	1.01598	0.408519	0.211565
	0.319414	0.450856	1.04685	0.413831	0.156138
	0.355336	0.451158	1.04803	0.418085	0.157931
	0.246679	0.451871	1.05096	0.419662	0.418176
	0.384106	0.45217	1.06164	0.42509	0.416187
	0.477883	0.452288	1.06248	0.427309	0.269447
	0.469521	0.45318	1.06864	0.436818	0.299822
	0.655722	0.454994	1.07014	0.441039	0.182498
	0.578776	0.456557	1.07498	0.447469	0.158666
	0.316406	0.457319	1.0776	0.447538	0.216316
	0.710575	0.457655	1.07995	0.448105	0.263675
	0.286476	0.458476	1.09202	0.452118	0.524441
	0.379549	0.458693	1.09452	0.453356	0.458502
	0.493279	0.458837	1.09754	0.454897	0.133906
	0.36243	0.459633	1.09936	0.457356	0.196893
	0.539519	0.461197	1.10134	0.464326	0.292543
	0.454067	0.461652	1.104	0.466602	0.389925
	0.406313	0.461714	1.10721	0.478466	0.351585
	0.577477	0.461834	1.10828	0.484358	0.204852
	0.396368	0.462583	1.11206	0.485756	0.303062
	0.578135	0.46294	1.11631	0.48667	0.0991547
	0.450467	0.465728	1.13085	0.487537	0.510461
	0.640535	0.465828	1.13132	0.494683	0.471278
	0.432932	0.467737	1.14284	0.497361	0.412186
	0.544925	0.469783	1.14652	0.498849	0.143296
	0.318122	0.470542	1.14938	0.502452	0.140871
	0.472554	0.470862	1.15289	0.503549	0.285816
	0.349306	0.47202	1.15381	0.517495	0.249576
	0.422492	0.474776	1.16111	0.522341	0.261422
	0.409616	0.476235	1.16919	0.523223	0.21992
	0.536567	0.477264	1.17184	0.528553	0.434072
	0.581076	0.477478	1.17907	0.53823	0.174438
	0.621906	0.478171	1.18737	0.541689	0.134182
	0.544618	0.479966	1.18934	0.54564	0.17691
	0.354324	0.482236	1.19208	0.549956	0.126476
	0.607276	0.483103	1.19956	0.551569	0.185313
	0.400114	0.484573	1.2286	0.556424	0.192254
	0.308755	0.485094	1.25566	0.557183	0.227501
	0.477522	0.485377	1.25784	0.561363	0.238198
	0.399635	0.486732	1.26308	0.568687	0.141415
	0.499257	0.487809	1.2749	0.580488	0.409009
	0.395712	0.48817	1.28369	0.585913	0.221487
	0.582109	0.491029	1.3086	0.601684	0.290972
	0.404327	0.491813	1.31966	0.603052	0.1025
	0.534738	0.492076	1.3452	0.605871	0.37124
	0.594505	0.492292	1.35203	0.608184	0.286973
	0.394693	0.49256	1.35508	0.618033	0.37056
	0.635535	0.493879	1.38906	0.629396	0.221826
	0.630656	0.494023	1.58017	0.630683	0.254872
	0.454815	0.496189	0.317775	0.632287	0.477687
	0.412266	0.499176	0.54632	0.632785	0.644958
	0.373914	0.500313	0.582968	0.633613	0.207245
	0.386796	0.500374	0.618824	0.639162	0.218152
	0.240073	0.502065	0.621484	0.642873	0.26064
	0.314646	0.502464	0.634295	0.647746	0.458601
	0.398974	0.503443	0.638552	0.6512	0.127135
	0.363883	0.504751	0.638861	0.653296	0.404419
	0.447584	0.504768	0.641409	0.655635
	0.472675	0.504952	0.669183	0.656529
	0.384444	0.506269	0.684092	0.657193
	0.378621	0.507153	0.684822	0.663641
	0.491753	0.509616	0.688716	0.665971
	0.246144	0.510148	0.70009	0.667017
	0.503224	0.511322	0.715784	0.679346
	0.50708	0.512035	0.744175	0.684374
	0.484237	0.512155	0.756058	0.688739
	0.43271	0.513309	0.794518	0.689004
	0.157333	0.513808	0.801448	0.690062
	0.481306	0.514197	0.927344	0.698375
	0.198768	0.514669	0.983644	0.700463
	0.240971	0.514792	1.00804	0.709714
	0.219464	0.516943	1.00805	0.715272
	0.625594	0.518872	1.01481	0.718498
	0.397182	0.519745	1.04499	0.726553
	0.372115	0.519884	1.05405	0.728079
	0.272234	0.521859	1.0631	0.728531
	0.466702	0.523398	1.1029	0.730461
	0.338905	0.524314	1.10405	0.730675
	0.404367	0.525844	1.11938	0.74433
	0.538892	0.527077	1.14666	0.745295
	0.273474	0.527314	1.14917	0.746637
	0.451026	0.527989	1.15728	0.754885
	0.27506	0.528478	1.25871	0.767957
	0.182935	0.528532	1.25929	0.768689
	0.553439	0.528741	1.27951	0.774147
	0.295038	0.529371	1.32608	0.782562
	0.405097	0.530216	1.39394	0.793441
	0.387224	0.530312	1.42574	0.807267
	0.362375	0.530392	1.63037	0.825851
	0.447598	0.531185	1.74661	0.834221
	0.423346	0.531448	0.278075	0.835592
	0.441105	0.531476	0.461808	0.836595
	0.340019	0.535274	0.495076	0.840596
	0.286741	0.537564	0.524227	0.84197
	0.222046	0.538421	0.541771	0.861803
	0.307941	0.53961	0.664784	0.862791
	0.504184	0.540268	0.722402	0.86513
	0.544446	0.540553	0.8133	0.865694
	0.334625	0.543049	0.904623	0.882987
	0.492632	0.543937	1.05787	0.886144
	0.217182	0.544071	1.11053	0.901473
	0.412393	0.544283	1.23898	0.923273
	0.378015	0.545099	1.46887	0.930499
	0.326559	0.54607		0.930881
	0.272913	0.547643		0.944577
	0.395821	0.547918		0.949091
	0.216799	0.548492		0.953947
	0.442562	0.548864		0.955228
	0.431176	0.54908		0.961598
	0.629065	0.549281		0.962353
	0.281402	0.550433		0.971243
	0.390065	0.550568		0.97699
	0.340408	0.55107		0.981347
	0.433897	0.552543		0.98861
	0.348803	0.553062		0.995507
	0.386517	0.55407		1.02131
	0.468842	0.555232		1.03461
	0.386724	0.555362		1.05157
	0.56987	0.559442		1.0639
	0.198649	0.55996		1.08036
	0.211764	0.560581		1.08351
	0.213992	0.56311		1.08471
	0.216541	0.563941		1.08692
	0.230685	0.564262		1.10143
	0.2526	0.56516		1.1108
	0.253747	0.565372		1.11527
	0.256883	0.565939		1.13411
	0.262206	0.56647		1.15345
	0.265893	0.567656		1.17955
	0.26947	0.569674		1.1911
	0.272909	0.570201		1.19644
	0.2814	0.571173		1.20019
	0.295688	0.572282		1.20718
	0.301238	0.573444		1.2079
	0.305316	0.574992		1.20993
	0.309238	0.580768		1.21216
	0.319653	0.581484		1.21808
	0.340698	0.582377		1.21992
	0.343568	0.58529		1.22173
	0.354847	0.587685		1.2321
	0.359083	0.588047		1.24149
	0.373037	0.589289		1.24437
	0.404692	0.590409		1.25899
	0.42689	0.590796		1.26011
	0.431233	0.591156		1.26231
	0.437579	0.59382		1.29584
	0.459049	0.594439		1.29617
	0.464724	0.595814		1.30368
	0.491808	0.598785		1.30899
	0.497378	0.600892		1.30927
	0.510355	0.604955		1.31783
	0.515818	0.605851		1.32239
	0.542403	0.60917		1.32353
	0.626853	0.609574		1.33123
	0.298564	0.610079		1.33195
	0.300399	0.61021		1.33531
	0.344046	0.610724		1.3425
	0.381411	0.613867		1.34263
	0.401005	0.61467		1.3434
	0.411152	0.622851		1.34736
	0.52452	0.624		1.34944
		0.626478		1.35334
		0.630416		1.35358
		0.637813		1.35428
		0.640238		1.36219
		0.645072		1.36383
		0.645087		1.36392
		0.646891		1.36415
		0.648785		1.36441
		0.648932		1.36529
		0.652655		1.37117
		0.656121		1.37485
		0.65775		1.37811
		0.6592		1.38162
		0.665196		1.3868
		0.668251		1.38876
		0.6709		1.39336
		0.681021		1.39802
		0.685512		1.40334
		0.687138		1.41368
		0.692727		1.41472
		0.69586		1.41779
		0.69778		1.41865
		0.708182		1.4218
		0.71012		1.42275
		0.715585		1.42347
		0.73052		1.42635
		0.736565		1.42951
		0.752052		1.4318
		0.76368		1.43254
		0.77914		1.43689
		0.814012		1.44584
		0.83084		1.44613
		0.868804		1.4473
		0.87529		1.44828
		0.140699		1.46051
		0.220024		1.46103
		0.230537		1.46546
		0.285596		1.46689
		0.298703		1.47248
		0.300289		1.47512
		0.323725		1.47603
		0.334833		1.48044
		0.334992		1.48608
		0.335183		1.4867
		0.339289		1.49725
		0.341092		1.50148
		0.347678		1.50453
		0.352091		1.50507
		0.359841		1.5058
		0.367389		1.50879
		0.370843		1.51522
		0.383956		1.51658
		0.390394		1.51987
		0.396371		1.52473
		0.400685		1.52909
		0.406752		1.5328
		0.422702		1.5372
		0.425977		1.53765
		0.426028		1.54638
		0.426429		1.54926
		0.431994		1.57058
		0.433146		1.57177
		0.438104		1.57962
		0.462721		1.58921
		0.463511		1.60932
		0.463605		1.61219
		0.465692		1.62187
		0.468643		1.62328
		0.480132		1.62485
		0.480464		1.63134
		0.482276		1.63197
		0.488172		1.6324
		0.492835		1.6488
		0.493901		1.64998
		0.50645		1.66018
		0.508171		1.6924
		0.508755		1.69667
		0.512241		1.70645
		0.51623		1.70954
		0.525921		1.74249
		0.526618		1.74917
		0.532058		1.75008
		0.55994		1.80098
		0.563685		1.80888
		0.573753		1.93808
		0.576475		3.58026
		0.601055		3.90935
		0.60111		4.85854
		0.602838
		0.609138
		0.625376
		0.682867
		0.22953
		0.280278
		0.282565
		0.283601
		0.30727
		0.31377
		0.33846
		0.345562
		0.350654
		0.363958
		0.37088
		0.384081
		0.409983
		0.437349
		0.477052
		0.486993
		0.518087
		0.522528
		0.52697
		0.528574
		0.529989
		0.577597
		0.624175
		0.669653

## Sheet: Supplementary Fig. 6
Supplementary Fig. 6g,h							Supplementary Fig. 6i
300 K	400 K	500 K	600 K	700 K	800 K
cluster height (nm)	cluster height (nm)	cluster height (nm)	cluster height (nm)	cluster height (nm)	cluster height (nm)		Temperature (K)	Density (clusters/nm2)	Standard deviation		300 K	400 K	500 K	600 K	700 K	800 K
0.335173	0.576624	0.402518	0.423355	0.127775	0.265166		300	0.00664838	0.0011105		Density (clusters/nm2)	Density (clusters/nm2)	Density (clusters/nm2)	Density (clusters/nm2)	Density (clusters/nm2)	Density (clusters/nm2)
0.266399	0.436078	0.365493	0.504397	0.302456	0.399744		400	0.00637204	0.000912148		0.00838769	0.00741238	0.00741238	0.00585866	0.0039394	0.00324
0.391749	0.400196	0.446187	0.374117	0.511414	0.201658		500	0.00643324	0.0012881		0.00741238	0.00604694	0.00838769	0.00635943	0.00438327	0.00390125
0.456135	0.570067	0.225011	0.238966	0.111416	0.201619		600	0.00608806	0.000493407		0.00663213	0.00643707	0.00643707	0.00565681	0.00507163	0.00370619
0.421895	0.495801	0.467132	0.332473	0.211476	0.320259		700	0.00440694	0.000714561		0.006242	0.006242	0.00507163	0.00698456	0.00331606	0.003121
0.427245	0.66269	0.627775	0.241477	0.161287	0.217075		800	0.00338315	0.000351318		0.00565681	0.00721732	0.00594332	0.00548747	0.00487656	0.00317749
0.293691	0.455985	0.353252	0.565416	0.0857893	0.355926						0.00585188	0.00487656		0.00643707	0.0046815
0.484185	0.310695	0.380813	0.270071	0.126768	0.12672						0.00643707			0.00585188	0.00546175
0.492433	0.33494	0.492917	0.332859	0.138926	0.330627						0.0046815			0.00585188	0.00526669
0.466955	0.596556	0.440847	0.321527	0.206716	0.156068						0.0061586				0.00390125
0.397894	0.611473	0.202463	0.421024	0.155524	0.168327						0.00838769
0.322667	0.363289	0.431868	0.461166	0.256861	0.0872769						0.00838979
0.280251	0.408166	0.289294	0.495262	0.261612	0.264405						0.00666534
0.51547	0.445567	0.371624	0.276044	0.276978	0.177231						0.00604694
0.54135	0.613237	0.56121	0.425935	0.241764	0.21421						0.00638071
0.547664	0.42418	0.309095	0.467645	0.0932514	0.262363
0.370429	0.351561	0.197809	0.247518	0.268055	0.141031
0.355109	0.362333	0.239377	0.530307	0.306677	0.456442
0.388821	0.437778	0.391788	0.418846	0.227929	0.149533
0.447513	0.570657	0.684786	0.666973	0.347289	0.116999
0.42975	1.08219	0.407046	0.354105	0.278451	0.120454
0.325166	0.51595	0.233307	0.392499	0.39088	0.170997
0.348332	0.369924	0.301008	0.537302	0.295613	0.16534
0.457616	0.478952	0.469291	0.197151	0.441374	0.255607
0.342037	0.481868	0.484278	0.55386	0.224861	0.209653
0.50066	0.391815	0.496239	0.270449	0.261031	0.13077
0.395175	0.408841	0.385045	0.326278	0.276497	0.122423
0.426427	0.53588	0.257127	0.479477	0.408639	0.192749
0.250043	0.432562	0.250726	0.331463	0.25513	0.134487
0.459692	0.407766	0.240237	0.215132	0.284869	0.150166
0.39047	0.74774	0.40941	0.435437	0.265246	0.187967
0.26054	0.519539	0.439571	0.453127	0.351697	0.198478
0.451654	0.407139	0.434369	0.487773	0.444578	0.286626
0.392188	0.393862	0.384442	0.552478	0.50581	0.160291
0.571902	0.315564	0.488483	0.502305	0.180096	0.12993
0.555341	0.612094	0.247962	0.219321	0.439966	0.230177
0.340715	0.560863	0.330536	0.503904	0.27132	0.17814
0.420764	0.384463	0.229956	0.426558	0.430012	0.106368
0.424721	0.401984	0.563588	0.375852	0.31499	0.192962
0.535512	0.334356	0.249186	0.48055	0.318571	0.455325
0.442409	0.290094	0.251736	0.556577	0.146889	0.157282
0.342961	0.633583	0.471093	0.504964	0.313246	0.153564
0.406861	0.623244	0.372235	0.319943	0.412543	0.181941
0.398926	0.412881	0.396755	0.446419	0.211937	0.235346
0.482318	0.419566	0.491717	0.268932	0.377069	0.208363
0.304483	0.453338	0.287885	0.521404	0.318219	0.618262
0.370682	0.371432	0.445608	0.284276	0.201591	0.339539
0.390629	0.609322	0.339797	0.276647	0.26161	0.208181
0.581686	0.492012	0.274871	0.286991	0.263584	0.312381
0.637534	0.463666	0.446873	0.292763	0.416453	0.235759
0.48011	0.351453	0.519863	0.341109	0.341382	0.174134
0.567129	0.369563	0.444579	0.680017	0.536515	0.301663
0.249943	0.390164	0.199499	0.171272	0.144249	0.235909
0.411505	0.460637	0.334749	0.275272	0.219939	0.297924
0.430703	0.575361	0.275411	0.488774	0.311267	0.184516
0.53936	0.485811	0.238951	0.295394	0.28172	0.363155
0.26727	0.349503	0.492917	0.491837	0.343161	0.0904682
0.32139	0.382575	0.427539	0.247306	0.587401	0.377228
0.436656	0.315441	0.492605	0.528407	0.267929	0.1669
0.457542	0.677275	0.432998	0.276269	0.208553	0.102782
0.331984	0.457949	0.423156	0.260573	0.303743	0.108019
0.335922	0.712334	0.178992	0.331805	0.128261	0.344
0.459934	0.387088	0.520069	0.276053	0.136813	0.218777
0.305034	0.410039	0.364255	0.299455	0.436793	0.161469
0.347947	0.548574	0.449203	0.179137	0.252427	0.230094
0.384127	0.644611	0.255158	0.494611	0.285416
0.410172	0.424402	0.430555	0.219774	0.268392
0.190728	0.459516	0.247518	0.415794	0.493065
0.232875	0.434329	0.506951	0.679002	0.130837
0.232525	0.283379	0.34338	0.365558	0.114711
0.369425	0.260573	0.270786	0.395753	0.545187
0.385627	0.449411	0.361437	0.400418	0.238628
0.64051	0.48925	0.196455	0.318659	0.219071
0.375085	0.523942	0.401711	0.585264	0.276989
0.379543	0.393472	0.462714	0.655405	0.25492
0.247019	0.394365	0.378029	0.739323	0.217934
0.465899	0.483815	0.237346	0.551581	0.407005
0.426168	0.388615	0.26503	0.548634	0.157044
0.462163	0.604908	0.399602	0.271117	0.189326
0.353559	0.482611	0.40532	0.416909	0.382754
0.29694	0.395779	0.520949	0.435675	0.188686
0.346486	0.438449	0.303198	0.324364	0.270466
0.367669	0.575999	0.203871	0.55464	0.538854
0.273518	0.359003	0.371275	0.35857	0.122313
0.506935	0.408519	0.24895	0.537514	0.177075
0.466721	0.418233	0.339409	0.322699	0.111995
0.50634	0.523575	0.73247	0.373131	0.389632
0.254072	0.414721	0.502063	0.190767	0.242163
0.550848	0.388917	0.410535	0.301362	0.233232
0.319414	0.345393	0.192579	0.245352	0.375792
0.355336	0.614719	0.530331	0.481696	0.336913
0.246679	0.536794	0.205667	0.218317	0.168069
0.384106	0.377563	0.702573	0.534329	0.16379
0.477883	0.581163	0.277418	0.240916	0.163129
0.469521	0.464997	0.46466	0.392888	0.283008
0.655722	0.641142	0.433682	0.208019	0.176795
0.578776	0.377731	0.415868	0.218172	0.251913
0.316406	0.421489	0.443903	0.421149	0.122035
0.710575	0.31925	0.298264	0.234481	0.441148
0.286476	0.277825	0.306151	0.156223	0.295387
0.379549	0.59468	0.253368	0.381337	0.143515
0.493279	0.379879	0.264505	0.320891	0.110162
0.36243	0.627092	0.482201	0.223721	0.115864
0.539519	0.486781	0.29502	0.247914	0.149764
0.454067	0.403862	0.207332	0.407818	0.177639
0.406313	0.43668	0.273144	0.25367	0.581048
0.577477	0.503962	0.277229	0.300082	0.215377
0.396368	0.539551	0.318376	0.263592	0.509973
0.578135	0.473547	0.439136	0.439274	0.276101
0.450467	0.46906	0.404858	0.32431	0.171627
0.640535	0.326494	0.498358	0.323359	0.20354
0.432932	0.345841	0.501798	0.253837	0.394325
0.544925	0.396565	0.277911	0.544213	0.211656
0.318122	0.537389	0.509942	0.363532	0.381125
0.472554	0.449611	0.487959	0.559884	0.253881
0.349306	0.35733	0.203715	0.312964	0.327689
0.422492	0.383686	0.347605	0.353933	0.278317
0.409616	0.436912	0.445301	0.242381	0.424941
0.536567	0.721508	0.247515	0.209278	0.173324
0.581076	0.304398	0.452083	0.541965
0.621906	0.497252	0.344528	0.390564
0.544618	0.327226	0.301808	0.315616
0.354324	0.41168	0.252803	0.4403
0.607276	0.380595	0.23586	0.436989
0.400114	0.37404	0.272577	0.198664
0.308755	0.57351	0.206079	0.434662
0.477522	0.307562	0.392844	0.454393
0.399635	0.265656	0.371146	0.261972
0.499257	0.232412	0.484268	0.333354
0.395712	0.292807	0.233175	0.236021
0.582109	0.440529	0.260596	0.389737
0.404327	0.368293	0.258685	0.432242
0.534738	0.26356	0.48757	0.53558
0.594505	0.333103	0.220252	0.451378
0.394693	0.50068	0.445265	0.222591
0.635535	0.294611	0.341692	0.345274
0.630656	0.455836	0.47737	0.190278
0.454815	0.522993	0.443194	0.282649
0.412266	0.239998	0.477134	0.265309
0.373914	0.29437	0.447126	0.394148
0.386796	0.388735	0.282073	0.530797
0.240073	0.497471	0.186782	0.317497
0.314646	0.366513	0.308668	0.292044
0.398974	0.256487	0.444414	0.354798
0.363883	0.238587	0.326792	0.552981
0.447584	0.465089	0.358587	0.349036
0.472675	0.513786	0.321954	0.267926
0.384444	0.41366	0.296493	0.3026
0.378621	0.456564	0.238307	0.330338
0.491753	0.295834	0.41358	0.451676
0.246144	0.669208	0.419631	0.265584
0.503224	0.487075	0.379715	0.454633
0.50708	0.421373	0.357767	0.569697
0.484237	0.586843	0.46108	0.18632
0.43271	0.674269	0.487129	0.507139
0.157333	0.648358	0.302735	0.200143
0.481306	0.552898	0.388569	0.379104
0.198768	0.344901	0.268294	0.486069
0.240971	0.556776	0.370858	0.248476
0.219464	0.432801	0.523672	0.450719
0.625594	0.265445	0.420645	0.447309
0.397182	0.542751	0.455758	0.164668
0.372115	0.578421	0.607646	0.354157
0.272234	0.45534	0.242964	0.452959
0.466702	0.420001	0.435072	0.377734
0.338905	0.327668	0.320965	0.33154
0.404367	0.645842	0.447814	0.248157
0.538892	0.440342	0.325071	0.576333
0.273474	0.552678	0.650168	0.396233
0.451026	0.516428	0.474943	0.380917
0.27506	0.516153	0.579864	0.382536
0.182935	0.388452	0.415867	0.362584
0.553439	0.332835	0.537634	0.439154
0.295038	0.541322	0.545826	0.434762
0.405097	0.556777	0.312156	0.515796
0.387224	0.423291	0.40267	0.432891
0.362375	0.460597	0.411406	0.269553
0.447598	0.468119	0.449109	0.346673
0.423346	0.676129	0.432282	0.307919
0.441105	0.455565	0.605294	0.606187
0.340019	0.509601	0.414206	0.282035
0.286741	0.300379	0.292001	0.264684
0.222046	0.322315	0.29348	0.232012
0.307941	0.44956	0.717495	0.20248
0.504184	0.558531	0.234207	0.243762
0.544446	0.344189	0.313451	0.532908
0.334625	0.625601	0.289294	0.141102
0.492632	0.312925	0.229434	0.418217
0.217182	0.462296	0.443034	0.507685
0.412393	0.519489	0.283133	0.360014
0.378015	0.640153	0.429988	0.255306
0.326559	0.529031	0.311777	0.433562
0.272913	0.330887	0.491359	0.229386
0.395821	0.493569	0.301432	0.584612
0.216799	0.304397	0.504931	0.305603
0.442562	0.309465	0.303408	0.467614
0.431176	0.410332	0.462742	0.408349
0.629065	0.580237	0.248033	0.28832
0.281402	0.424331	0.245732
0.390065	0.387897	0.44729
0.340408	0.419581	0.476193
0.433897	0.320095	0.379981
0.348803	0.458266	0.494785
0.386517	0.335592	0.686866
0.468842	0.374945	0.304443
0.386724	0.453518	0.569604
0.56987	0.477531	0.337604
0.198649	0.357929	0.319258
0.211764	0.536131	0.280429
0.213992	0.536789	0.340778
0.216541	0.565205	0.427429
0.230685		0.29944
0.2526		0.514094
0.253747		0.247497
0.256883		0.639965
0.262206		0.476757
0.265893		0.578924
0.26947		0.2485
0.272909		0.518571
0.2814		0.340811
0.295688		0.509289
0.301238		0.348933
0.305316		0.284274
0.309238		0.494694
0.319653		0.409206
0.340698		0.399963
0.343568		0.581082
0.354847		0.480347
0.359083		0.280018
0.373037		0.463173
0.404692		0.535582
0.42689		0.328642
0.431233		0.399589
0.437579		0.252383
0.459049		0.29598
0.464724		0.470164
0.491808		0.533754
0.497378		0.425179
0.510355		0.656219
0.515818		0.599126
0.542403		0.358419
0.626853		0.450985
0.298564		0.511366
0.300399		0.697215
0.344046		0.333845
0.381411		0.360329
0.401005		0.347669
0.411152		0.314212
0.52452		0.255932
		0.393656
		0.577613
		0.522616
		0.491447
		0.300135
		0.365753
		0.544991
		0.306219
		0.386228
		0.492964
		0.329165
		0.347484
		0.306694
		0.328896
		0.325013
		0.356243
		0.325825
		0.551087
		0.303051
		0.279443
		0.384164
		0.512352
		0.470186
		0.503663
		0.591861
		0.471868
		0.276401
		0.537979
		0.30903
		0.680344
		0.337097
		0.48924
		0.409006
		0.419517
		0.6109
		0.459241
		0.465384
		0.292211
		0.510583
		0.432628
		0.42128
		0.327741
		0.445672
		0.513889
		0.229008
		0.605877
		0.433226
		0.51061
		0.326154
		0.499466
		0.454865
		0.238819
		0.490206
		0.492512
		0.324846
		0.345994
		0.321785
		0.310147
		0.456886
		0.272375
		0.29091
		0.659197
		0.42795
		0.539069
		0.460518
		0.265074
		0.345462
		0.366103

[truncated: 9 more sheets: Supplementary Fig. 9, Supplementary Fig. 10, Supplementary Fig. 11, Supplementary Fig. 12, Supplementary Fig. 14, Supplementary Fig. 15, Supplementary Fig. 16, Supplementary Fig. 17, Supplementary Fig. 18]
